# Supplementary material for: Developing and validating an Interdisciplinary Teaching Readiness Scale (ITRS) for pre-service teachers in China
Source: PLoS One. 2024 Dec 31;19(12):e0315723. doi: 10.1371/journal.pone.0315723 (PMC11687813; doi:10.1371/journal.pone.0315723)
Supplement: S1 Data — (XLSX) [file pone.0315723.s002.xlsx]

## Sheet: A
sequence number	gender	major category	grade	type of institution	learning experience	training experience	Training content	teaching (internship) experience	teaching (internship) content	KSQ1	KSQ2	KSQ3	KSQ4	KSQ5	KSQ6	TSQ1	TSQ2	TSQ3	TSQ4	TSQ5	TSQ6	TSQ7	TSQ8	TSQ9	TSQ10	TSQ11	TAQ1	TAQ2	TAQ3	TAQ4	TAQ5	TAQ6	TAQ7	TAQ8	Total score	Interval variable
1	2	2	2	1	2	2	0	2	0	5	5	5	5	5	5	5	5	5	5	5	5	5	5	5	5	5	5	5	5	5	5	5	5	5	125	5
2	1	2	2	1	2	2	0	2	0	5	5	5	5	5	5	5	5	5	5	5	5	5	5	5	5	5	5	5	5	5	5	5	5	5	125	5
3	1	2	1	1	2	2	0	2	0	3	4	5	5	5	5	5	4	4	4	4	5	5	5	5	5	5	5	5	5	5	5	5	5	5	118	5
4	2	2	1	1	2	2	0	2	0	4	4	4	4	4	4	4	5	5	5	5	5	5	5	5	5	5	5	5	5	5	5	5	5	5	118	5
5	1	2	2	1	1	2	0	2	0	5	4	5	5	5	4	4	5	4	5	5	4	5	4	5	5	5	5	5	5	4	5	5	4	5	117	5
6	2	2	3	1	1	1	课程多媒体	1	6个月	4	5	4	5	4	4	4	4	5	4	4	4	5	4	4	5	4	5	5	5	5	5	4	4	5	111	5
7	1	1	4	1	2	2	0	1	实习教学	3	4	2	3	2	3	3	5	5	5	5	5	5	5	5	5	5	5	5	5	5	5	5	5	5	110	5
8	2	1	1	1	2	2	0	2	0	4	5	4	4	4	4	4	4	4	4	4	4	4	4	4	4	4	5	5	5	5	5	5	5	5	109	5
9	2	1	1	1	2	2	0	2	0	1	3	1	3	3	3	4	5	5	5	5	5	5	5	5	5	5	5	5	5	5	5	5	5	5	108	5
10	2	1	4	1	2	2	0	2	0	3	3	3	4	3	4	3	5	4	4	4	3	5	5	5	5	5	5	5	5	5	5	5	5	5	108	5
11	2	1	4	1	2	2	0	2	0	3	4	3	4	4	4	5	5	5	5	5	5	5	5	5	5	5	3	4	4	4	4	4	4	4	108	5
12	1	2	3	1	2	2	0	2	0	4	5	4	4	4	3	4	5	4	3	4	5	4	4	5	4	5	4	5	5	5	4	5	4	5	108	5
13	2	2	3	1	2	1	红烛系列讲座	1	跨学科课堂设计	4	5	4	3	4	3	5	3	4	4	3	4	5	5	5	4	4	5	5	5	5	5	5	4	5	108	5
14	2	2	1	1	2	2	0	2	0	1	1	3	5	1	2	5	5	5	5	5	5	5	5	5	5	5	5	5	5	5	5	5	5	5	108	5
15	1	2	2	1	1	2	0	2	0	4	4	4	4	4	4	4	4	4	4	4	4	4	4	4	4	4	5	5	5	5	5	5	5	5	108	5
16	2	1	2	1	2	2	0	2	0	2	4	4	4	3	4	5	4	4	4	4	4	4	4	4	5	4	5	5	5	5	5	5	4	4	105	5
17	2	1	4	1	2	2	0	2	0	2	4	1	2	3	4	5	5	4	4	4	3	4	5	5	5	5	5	5	5	5	5	5	5	5	105	5
18	2	2	1	1	2	2	0	2	0	2	3	4	4	3	4	3	4	4	3	4	4	4	4	4	5	5	5	5	5	5	5	5	5	5	104	5
19	2	2	1	1	2	2	0	2	0	3	2	2	3	3	3	3	4	4	4	5	4	4	4	5	5	5	5	5	5	5	5	5	5	5	103	5
20	1	2	2	1	2	2	0	2	0	3	4	3	5	4	4	5	4	5	4	4	5	4	4	5	4	4	4	3	5	4	4	3	4	5	103	5
21	2	1	3	1	2	2	0	2	0	3	3	3	3	3	3	4	4	4	4	4	4	4	4	4	4	4	5	5	5	5	5	5	5	5	102	5
22	2	1	4	1	2	2	0	2	0	4	4	4	4	3	4	4	4	4	4	4	4	4	4	5	4	4	4	4	5	4	4	4	4	5	102	5
23	1	2	3	1	2	2	0	2	0	2	3	5	4	3	3	5	4	4	4	4	3	4	4	4	5	5	5	4	5	5	5	4	4	4	102	5
24	2	1	1	1	1	2	0	2	0	1	1	1	1	1	1	5	5	5	5	5	5	5	5	5	5	5	5	5	5	5	5	5	5	5	101	5
25	2	2	4	1	2	2	0	2	0	4	4	4	4	4	4	4	4	4	4	4	4	4	4	4	4	4	4	4	4	4	4	4	4	5	101	5
26	1	2	4	1	2	1	选修课，STEM	2	0	3	3	3	3	3	3	4	4	4	4	4	5	4	4	4	4	5	4	4	4	5	5	5	5	5	101	5
27	2	1	1	1	2	2	0	2	0	4	4	4	4	4	4	4	4	4	4	4	4	4	4	4	4	4	4	4	4	4	4	4	4	4	100	4
28	2	1	2	1	1	2	0	2	0	4	4	4	4	4	4	4	4	4	4	4	4	4	4	4	4	4	4	4	4	4	4	4	4	4	100	4
29	1	1	3	1	2	2	0	2	0	4	4	4	4	4	4	4	4	4	4	4	4	4	4	4	4	4	4	4	4	4	4	4	4	4	100	4
30	2	1	3	1	2	2	0	2	0	3	3	3	3	3	3	3	3	4	4	4	4	4	4	4	4	4	5	5	5	5	5	5	5	5	100	4
31	2	1	4	1	2	2	0	2	0	3	2	4	5	5	5	4	4	4	4	4	4	4	4	4	4	4	4	4	4	4	4	4	4	4	100	4
32	2	2	3	1	2	2	0	1	半个月/家教	3	3	3	2	3	3	3	4	4	4	4	5	4	4	4	3	4	5	5	5	5	5	5	5	5	100	4
33	2	2	3	1	2	2	0	2	0	4	3	2	3	4	3	4	4	4	4	4	4	4	4	4	4	4	4	4	4	5	5	5	5	5	100	4
34	2	2	1	1	2	2	0	2	0	2	2	3	3	3	3	4	4	4	4	4	4	4	4	4	4	4	5	5	5	5	5	5	5	5	100	4
35	2	2	4	1	2	2	0	1	教育实习	4	4	4	4	4	4	4	4	4	4	4	4	4	4	4	4	4	4	4	4	4	4	4	4	4	100	4
36	2	1	4	1	2	2	0	2	0	3	3	3	3	3	3	5	4	4	4	4	4	5	5	5	4	5	4	4	4	4	4	4	4	4	99	4
37	2	1	4	1	1	1	大学语文	2	0	4	4	4	4	4	4	3	4	4	4	4	4	4	4	4	4	4	4	4	4	4	4	4	4	4	99	4
38	2	2	3	1	2	2	0	2	0	3	3	4	3	2	3	4	4	4	4	4	4	4	4	4	4	4	4	3	5	5	5	5	5	5	99	4
39	1	2	1	1	1	2	0	2	0	2	2	3	3	3	3	3	3	3	4	4	4	4	4	4	4	4	5	5	5	5	5	5	5	5	97	4
40	2	2	2	1	2	1	选修课	2	0	3	4	4	4	3	3	4	3	4	4	4	3	4	4	4	4	4	5	5	4	4	4	4	4	4	97	4
41	2	1	1	1	2	2	0	2	0	2	3	3	4	4	4	4	4	4	4	4	4	4	4	4	4	4	4	4	4	4	4	4	4	4	96	4
42	2	1	2	1	2	2	0	2	0	2	2	4	4	2	2	3	4	4	4	4	3	3	4	4	4	4	5	4	5	5	5	5	5	5	96	4
43	2	1	2	1	2	2	0	2	0	4	4	4	5	4	4	4	3	4	4	4	3	4	4	4	3	4	4	4	4	3	4	4	3	4	96	4
44	2	2	4	1	2	2	0	2	0	1	1	4	4	1	1	3	5	5	5	5	5	5	5	5	4	5	4	4	2	5	5	5	5	2	96	4
45	2	1	1	1	2	2	0	2	0	3	3	3	3	3	4	4	4	4	4	4	4	4	4	4	4	4	4	4	4	4	4	4	4	4	95	4
46	2	1	3	1	2	2	0	2	0	3	3	3	4	4	4	4	3	3	2	4	4	3	3	3	2	3	5	5	5	5	5	5	5	5	95	4
47	2	1	1	1	2	2	0	2	0	3	2	4	4	4	4	3	4	4	4	3	4	4	4	4	4	4	4	4	4	4	4	4	4	4	95	4
48	2	1	2	1	2	2	0	2	0	3	4	4	4	4	4	4	4	4	3	4	4	4	3	4	3	4	4	3	4	4	4	4	4	4	95	4
49	2	1	2	1	2	2	0	2	0	4	3	3	3	3	3	3	4	4	4	4	3	3	4	4	3	4	3	4	4	5	5	5	5	4	94	4
50	1	2	4	1	2	2	0	2	0	3	4	4	4	4	4	3	3	3	4	4	4	4	4	4	4	4	4	3	4	4	4	4	3	4	94	4
51	2	2	1	1	2	2	0	2	0	3	3	3	3	3	4	4	4	4	4	4	3	5	5	4	4	5	4	5	4	3	4	3	3	3	94	4
52	2	1	1	1	1	2	0	2	0	5	4	4	4	3	3	4	4	3	4	4	3	4	3	4	3	4	4	4	4	3	4	4	4	3	93	4
53	2	1	3	1	2	1	事例	2	0	3	3	3	3	3	3	2	4	4	3	3	3	3	4	5	4	4	4	5	5	5	4	5	4	4	93	4
54	2	1	1	1	2	2	0	2	0	3	3	4	3	3	3	4	4	4	4	4	4	4	4	4	4	4	3	4	4	3	4	4	3	5	93	4
55	2	2	2	1	2	1	包括项目教育内容选择，学习环境的建设与管理，教育的典型模式，教育评价要点等内容	2	0	3	3	4	4	4	3	3	4	3	4	3	4	4	4	3	4	3	4	4	4	4	4	5	4	4	93	4
56	2	2	2	1	2	2	0	2	0	2	3	3	3	3	3	4	4	4	4	4	4	4	4	4	4	4	4	4	4	4	4	4	4	4	93	4
57	1	1	4	1	2	2	0	2	0	3	4	5	3	2	1	2	3	4	3	3	3	3	3	4	3	3	5	5	5	5	5	5	5	5	92	4
58	2	1	4	1	2	1	工作坊教学	2	0	3	3	3	3	3	3	3	3	4	3	3	3	3	3	3	3	3	5	5	5	5	5	5	5	5	92	4
59	2	1	1	1	2	2	0	2	0	2	2	3	3	3	3	3	3	3	3	3	3	3	3	4	4	4	5	5	5	5	5	5	5	5	92	4
60	2	1	2	1	2	1	学校食品研究类选修课	2	0	2	3	4	4	4	4	3	3	4	3	4	3	4	3	4	4	4	4	4	4	4	4	4	4	4	92	4
61	2	2	3	1	2	2	0	2	0	3	4	3	4	3	3	3	3	3	3	3	4	4	4	3	3	4	4	4	5	4	4	5	4	5	92	4
62	2	2	1	1	1	2	0	2	0	3	3	4	3	3	3	3	3	3	3	3	3	3	3	3	3	3	5	5	5	5	5	5	5	5	92	4
63	2	1	3	1	2	2	0	2	0	3	2	3	3	2	2	4	4	4	4	4	4	4	4	4	4	4	3	4	5	4	4	4	4	4	91	4
64	2	1	1	1	2	2	0	2	0	2	2	2	3	3	3	4	4	4	4	4	4	4	4	4	4	4	4	4	4	4	4	4	4	4	91	4
65	2	1	2	1	2	2	0	2	0	3	3	3	3	3	3	3	3	3	4	4	4	4	4	4	4	4	4	4	4	4	4	4	4	4	91	4
66	2	1	3	1	2	2	0	2	0	2	3	4	3	3	3	3	3	3	2	3	2	4	4	3	4	4	4	4	5	5	5	5	5	5	91	4
67	2	2	3	1	2	2	0	2	0	3	3	3	3	3	3	3	4	4	3	4	4	3	4	4	4	4	4	4	4	4	4	4	4	4	91	4
68	2	2	2	1	2	1	地理生物，生物化学	2	0	2	2	3	3	2	2	2	3	3	3	4	3	4	4	3	4	4	5	5	5	5	5	5	5	5	91	4
69	2	2	2	1	2	2	0	2	0	3	3	3	3	3	3	3	3	3	3	3	3	3	3	3	3	3	5	5	5	5	5	5	5	5	91	4
70	2	1	4	1	1	2	0	2	0	4	4	4	3	4	4	3	3	3	4	3	3	3	4	3	4	3	4	4	4	3	4	4	4	4	90	4
71	2	1	3	1	2	1	讲授和示例	2	0	2	3	2	3	2	2	3	3	3	3	4	4	3	4	4	4	4	4	4	4	5	5	5	5	5	90	4
72	2	1	3	1	2	2	0	2	0	3	3	3	3	3	3	3	4	4	4	4	3	4	4	4	4	4	5	4	4	3	4	4	3	3	90	4
73	2	1	4	1	2	2	0	2	0	3	3	3	3	3	3	3	3	4	4	4	4	4	4	5	4	5	4	3	4	3	4	3	4	3	90	4
74	2	2	3	1	2	2	0	2	0	3	2	3	4	2	2	2	3	4	4	4	4	4	4	4	4	4	5	4	4	4	4	4	4	4	90	4
75	1	2	3	1	2	2	0	2	0	3	4	3	4	3	4	3	4	3	4	4	4	3	4	4	3	4	4	3	3	4	4	3	4	4	90	4
76	2	2	4	1	2	2	0	2	0	3	4	3	3	4	4	4	4	3	4	3	3	3	3	4	4	4	4	3	4	4	4	3	4	4	90	4
77	2	1	2	1	1	2	0	2	0	3	3	3	4	3	3	3	4	3	4	3	3	3	4	4	3	4	4	4	4	4	4	4	4	4	89	4
78	2	1	1	1	2	2	0	2	0	2	4	3	3	3	3	3	3	4	4	4	4	4	4	4	3	3	4	3	4	4	4	4	4	4	89	4
79	2	1	1	1	2	1	生存	2	0	3	3	4	3	4	3	3	3	3	3	3	3	4	3	3	3	3	4	4	5	4	4	5	4	5	89	4
80	1	2	1	1	2	2	0	2	0	1	2	3	3	2	2	4	4	4	4	4	4	4	4	4	4	4	4	3	4	5	4	3	4	5	89	4
81	1	2	1	1	2	2	0	2	0	3	3	3	3	3	3	3	5	4	4	4	4	3	4	4	4	4	5	4	4	3	3	3	3	3	89	4
82	2	1	3	1	2	2	0	2	0	1	3	2	2	2	3	3	4	4	4	4	4	4	4	4	4	4	5	4	4	3	4	4	4	4	88	4
83	1	1	1	1	2	2	0	2	0	3	3	3	4	4	3	4	3	4	4	3	4	3	4	4	4	3	4	3	4	3	4	3	3	4	88	4
84	2	2	3	1	2	2	0	2	0	3	3	4	3	2	3	3	3	3	2	2	3	3	3	3	4	4	4	4	5	5	4	5	5	5	88	4
85	2	2	2	1	2	2	0	2	0	3	2	3	4	3	3	3	3	3	3	3	3	3	3	3	3	3	4	4	5	5	5	5	5	4	88	4
86	2	2	1	1	2	2	0	2	0	3	3	3	3	3	3	4	4	4	4	4	4	4	4	4	3	3	5	5	3	3	3	3	3	3	88	4
87	2	1	4	1	2	2	0	2	0	3	4	4	3	3	3	4	3	3	4	3	4	3	4	3	3	3	4	4	4	3	3	4	4	4	87	4
88	1	1	2	1	2	2	0	2	0	2	1	3	3	3	2	2	2	2	2	4	4	3	4	4	4	4	5	5	5	5	5	4	5	4	87	4
89	2	2	3	1	1	2	0	2	0	3	3	4	3	4	3	3	3	4	3	3	4	3	3	3	5	3	3	5	5	3	3	3	5	3	87	4
90	2	1	4	1	2	2	0	2	0	1	2	2	2	2	2	3	4	4	4	4	4	4	4	4	4	4	3	4	4	3	3	5	5	5	86	4
91	2	1	4	1	2	2	0	2	0	2	2	3	3	2	2	2	4	4	4	4	4	4	4	4	4	4	4	4	4	3	3	4	4	4	86	4
92	2	1	4	1	2	2	0	2	0	4	3	3	4	3	4	4	3	3	4	3	3	3	4	4	4	3	4	4	3	3	3	3	3	4	86	4
93	2	1	3	1	2	2	0	2	0	3	3	3	3	3	3	3	3	4	3	3	3	3	4	3	3	3	3	4	4	4	4	4	5	5	86	4
94	2	2	3	1	2	2	0	2	0	3	3	3	3	3	3	4	4	4	4	4	4	4	4	4	4	4	3	3	3	3	3	3	3	3	86	4
95	2	2	2	1	2	1	课程	2	0	3	4	3	4	3	3	3	4	3	4	3	3	4	4	4	4	4	3	3	3	3	4	3	4	3	86	4
96	2	1	2	1	2	2	0	2	0	2	3	3	3	3	3	3	3	3	3	3	3	3	3	3	3	3	5	4	5	5	4	4	4	4	85	4
97	2	1	4	1	2	2	0	2	0	2	3	4	3	3	4	4	3	4	4	3	4	4	2	2	2	2	4	4	4	4	4	4	4	4	85	4
98	2	1	3	1	1	2	0	2	0	3	3	4	4	3	3	3	3	3	3	3	3	3	3	3	3	3	4	4	4	4	4	4	4	4	85	4
99	2	1	2	1	2	2	0	2	0	3	3	3	3	3	3	3	3	3	3	3	3	3	3	3	3	3	4	4	5	5	4	4	4	4	85	4
100	2	1	4	1	2	2	0	1	教师 3 个月	3	3	3	3	3	3	4	3	4	3	3	4	3	3	3	4	4	4	4	4	3	3	3	3	4	84	4
101	2	1	4	1	2	2	0	2	0	1	2	3	1	2	2	2	4	4	5	4	3	5	4	5	3	4	3	3	5	4	4	5	3	3	84	4
102	2	2	3	1	2	2	0	2	0	3	3	3	4	3	4	4	3	3	3	4	3	4	3	3	4	3	4	3	3	3	4	4	3	3	84	4
103	1	2	3	1	2	2	0	2	0	2	4	3	4	2	2	2	2	4	4	4	2	1	3	2	4	4	4	4	5	5	5	4	4	4	84	4
104	1	2	2	1	2	2	0	2	0	3	4	3	3	3	3	3	3	3	3	3	3	3	3	3	3	3	4	4	4	4	4	4	4	4	84	4
105	2	1	1	1	1	2	0	2	0	3	3	3	3	3	3	3	3	3	3	3	3	3	3	3	3	3	4	4	4	4	4	4	4	4	83	4
106	2	1	2	1	2	2	0	2	0	2	2	3	3	3	3	2	3	3	3	3	3	3	3	4	4	4	4	4	4	4	4	4	4	4	83	4
107	2	1	3	1	2	2	0	2	0	2	2	4	4	2	3	3	4	3	3	3	3	3	4	3	3	3	4	4	4	4	3	4	4	4	83	4
108	2	1	1	1	2	2	0	2	0	2	2	2	2	2	2	3	3	3	3	4	3	4	4	4	4	4	4	3	5	4	4	4	4	4	83	4
109	2	1	4	1	2	2	0	2	0	2	3	4	3	3	3	3	3	3	3	3	3	3	3	3	3	3	4	4	4	4	4	4	4	4	83	4
110	2	2	3	1	2	2	0	2	0	3	3	3	3	3	3	3	3	3	3	3	3	3	3	3	3	3	4	4	4	4	4	4	4	4	83	4
111	2	2	1	1	2	2	0	2	0	3	3	3	3	3	3	3	3	3	3	3	3	3	3	3	3	3	4	4	4	4	4	4	4	4	83	4
112	2	2	2	1	2	2	0	2	0	3	3	3	3	3	3	3	3	4	4	3	3	3	3	3	3	3	4	3	4	4	4	4	3	4	83	4
113	2	2	4	1	2	2	0	2	0	3	3	3	3	3	3	3	3	3	3	3	3	3	3	3	3	3	4	4	4	4	4	4	4	4	83	4
114	2	1	1	1	1	2	0	2	0	3	3	3	3	3	3	3	3	3	3	3	3	3	3	3	3	3	4	4	4	3	4	4	4	4	82	4
115	2	1	4	1	2	2	0	2	0	4	3	4	4	3	3	3	3	3	3	3	3	3	3	3	3	3	4	5	4	3	2	4	3	3	82	4
116	2	1	2	1	2	2	0	2	0	2	2	3	4	2	2	3	2	2	3	3	3	4	4	4	4	4	4	3	4	4	4	4	4	4	82	4
117	2	2	3	1	2	2	0	1	一学期，化学教学	2	3	4	3	3	3	3	3	3	3	3	3	3	3	3	3	3	4	3	4	4	4	4	4	4	82	4
118	2	2	1	1	2	2	0	2	0	3	3	3	3	3	3	3	3	3	3	3	3	3	3	3	3	3	4	4	3	4	4	4	4	4	82	4
119	2	1	2	1	2	2	0	2	0	2	3	3	2	2	2	3	3	3	3	3	3	3	3	4	3	4	4	4	4	4	4	4	4	4	81	4
120	1	1	4	1	2	2	0	2	0	3	3	3	3	3	3	3	3	3	3	3	3	3	3	3	3	3	4	4	4	4	4	3	4	3	81	4
121	2	1	4	1	2	2	0	2	0	2	3	3	3	2	2	3	4	3	3	3	3	3	3	3	3	3	4	4	4	4	4	4	4	4	81	4
122	2	1	3	1	2	1	课程设计	2	0	3	3	2	2	2	2	3	4	4	4	4	2	2	2	4	2	4	4	4	4	4	4	4	4	4	81	4
123	2	1	3	1	2	2	0	2	0	2	2	3	3	3	3	3	3	3	3	3	3	3	3	3	3	3	4	4	4	4	4	4	4	4	81	4
124	1	2	3	1	2	2	0	2	0	2	2	3	3	3	3	3	3	3	3	3	3	3	3	3	3	3	4	4	4	4	4	4	4	4	81	4
125	2	2	1	1	2	2	0	2	0	1	1	4	3	1	2	3	4	4	4	4	3	3	4	3	4	4	4	3	5	3	4	4	3	3	81	4
126	2	1	3	1	2	2	0	2	0	3	3	2	3	3	3	4	4	3	4	4	3	2	3	4	3	3	3	3	4	3	3	2	3	4	79	4
127	2	1	3	1	2	2	0	2	0	2	2	4	3	4	2	2	4	2	3	3	4	4	2	3	3	2	4	2	4	3	4	4	4	4	78	4
128	2	1	2	1	2	2	0	2	0	2	2	3	3	3	3	3	3	3	3	3	3	3	3	3	3	3	4	4	4	3	4	4	3	3	78	4
129	2	1	1	1	2	2	0	2	0	2	3	3	2	2	2	3	3	3	3	3	3	3	3	3	3	3	3	4	4	4	4	4	4	4	78	4
130	2	1	3	1	2	1	课堂观摩	2	0	3	3	3	3	3	3	2	4	3	3	3	3	2	2	3	3	3	2	2	2	3	5	5	5	5	78	4
131	2	1	1	1	2	2	0	2	0	1	2	2	2	2	2	2	3	2	3	4	4	2	4	4	4	4	4	3	3	4	4	5	4	4	78	4
132	1	2	1	1	2	2	0	2	0	3	3	4	4	3	3	3	3	3	3	3	3	3	3	3	3	3	4	4	4	4	3	2	2	2	78	4
133	2	2	2	1	2	2	0	2	0	2	2	3	3	3	3	3	3	3	3	3	2	3	3	3	3	3	4	4	4	4	4	4	3	3	78	4
134	1	2	1	1	1	2	0	2	0	4	3	2	2	3	2	4	3	3	3	3	4	3	3	4	4	4	3	3	3	3	3	3	3	3	78	4
135	2	2	3	1	2	2	(跳过)	2	(跳过)	2	3	4	3	3	3	3	3	2	2	2	3	2	3	2	2	3	4	4	4	4	4	5	4	4	78	4
136	2	1	4	1	2	2	0	2	0	2	3	3	3	3	3	3	3	3	3	3	3	3	3	3	3	3	4	4	3	3	3	4	3	3	77	4
137	2	1	4	1	2	2	0	2	0	1	2	3	3	1	1	3	3	3	3	4	4	4	4	4	3	4	4	4	4	4	3	4	2	2	77	4
138	2	1	2	1	2	2	0	2	0	2	2	2	3	2	2	2	3	3	3	3	3	3	3	3	3	3	4	4	4	4	4	4	4	4	77	4
139	2	2	3	1	1	2	0	2	0	3	3	3	3	3	3	3	3	3	3	3	3	3	3	3	3	3	4	3	4	3	3	3	3	3	77	4
140	2	2	4	1	2	2	0	2	0	3	3	3	3	3	3	3	3	3	4	4	3	3	3	3	3	3	3	3	3	3	3	3	3	3	77	4
141	2	1	1	1	1	1	音美体	1	几天 教儿童	3	3	4	3	3	3	3	3	3	3	3	3	3	3	3	3	3	3	3	3	3	3	3	3	3	76	4
142	2	1	2	1	2	2	0	2	0	2	2	3	3	2	2	2	3	3	3	3	3	3	2	3	2	3	4	4	4	4	4	4	4	4	76	4
143	2	1	2	1	2	2	0	2	0	2	2	2	3	2	3	2	3	3	3	3	3	3	3	4	4	5	3	3	3	3	4	4	3	3	76	4
144	2	1	1	1	2	2	0	2	0	1	1	3	3	1	1	1	4	4	4	4	4	4	4	4	4	4	3	3	3	3	3	3	3	3	75	3
145	2	1	4	1	2	2	0	2	0	3	3	3	3	3	3	3	3	3	3	3	3	3	3	3	3	3	3	3	3	3	3	3	3	3	75	3
146	2	1	3	1	2	2	0	2	0	3	3	3	3	3	3	3	3	3	3	3	3	3	3	3	3	3	3	3	3	3	3	3	3	3	75	3
147	2	1	3	1	1	2	0	2	0	3	3	3	3	3	3	3	3	3	3	3	3	3	3	3	3	3	3	3	3	3	3	3	3	3	75	3
148	2	1	3	1	2	2	0	2	0	3	3	3	3	3	3	3	3	3	3	3	3	3	3	3	3	3	3	3	3	3	3	3	3	3	75	3
149	2	1	3	1	2	2	0	2	0	3	3	3	3	3	3	3	3	3	3	3	3	3	3	3	3	3	3	3	3	3	3	3	3	3	75	3
150	2	1	3	1	2	2	0	2	0	3	3	3	3	3	3	3	3	3	3	3	3	3	3	3	3	3	3	3	3	3	3	3	3	3	75	3
151	2	1	2	1	1	2	0	2	0	3	3	3	3	3	3	3	3	3	3	3	3	3	3	3	3	3	3	3	3	3	3	3	3	3	75	3
152	2	1	3	1	2	2	0	2	0	3	3	3	3	3	3	3	3	3	3	3	3	3	3	3	3	3	3	3	3	3	3	3	3	3	75	3
153	2	1	3	1	1	2	0	2	0	3	3	3	3	3	3	3	3	3	3	3	3	3	3	3	3	3	3	3	3	3	3	3	3	3	75	3
154	1	2	3	1	2	2	0	2	0	3	3	3	3	3	3	3	3	3	3	3	3	3	3	3	3	3	3	3	3	3	3	3	3	3	75	3
155	2	2	3	1	2	2	0	2	0	2	3	3	3	3	3	3	3	3	3	3	3	3	3	3	3	3	3	3	3	3	4	2	4	3	75	3
156	2	2	2	1	2	2	0	2	0	3	3	3	3	3	3	3	3	3	3	3	3	3	3	3	3	3	3	3	3	3	3	3	3	3	75	3
157	2	2	2	1	2	2	0	2	0	3	3	3	3	3	3	3	3	3	3	3	3	3	3	3	3	3	3	3	3	3	3	3	3	3	75	3
158	2	2	2	1	2	2	0	2	0	3	3	3	3	3	3	3	3	3	3	3	3	3	3	3	3	3	3	3	3	3	3	3	3	3	75	3
159	1	2	1	1	2	2	0	2	0	3	3	3	3	3	3	3	3	3	3	3	3	3	3	3	3	3	3	3	3	3	3	3	3	3	75	3
160	1	2	1	1	2	2	0	2	0	3	3	3	3	3	3	3	3	3	3	3	3	3	3	3	3	3	3	3	3	3	3	3	3	3	75	3
161	2	2	1	1	1	2	0	2	0	3	3	3	3	3	3	3	3	3	3	3	3	3	3	3	3	3	3	3	3	3	3	3	3	3	75	3
162	2	2	1	1	2	2	0	2	0	3	3	3	3	3	3	3	3	3	3	3	3	3	3	3	3	3	3	3	3	3	3	3	3	3	75	3
163	1	2	1	1	2	2	0	2	0	3	3	3	3	3	3	3	3	3	3	3	3	3	3	3	3	3	3	3	3	3	3	3	3	3	75	3
164	1	2	1	1	2	2	0	2	0	3	3	3	3	3	3	3	3	3	3	3	3	3	3	3	3	3	3	3	3	3	3	3	3	3	75	3
165	1	2	1	1	2	2	0	2	0	3	3	4	3	2	3	3	3	3	3	3	3	3	4	3	2	3	4	3	3	3	3	3	2	3	75	3
166	2	1	1	1	2	2	0	2	0	2	2	2	2	2	2	3	3	3	3	3	3	3	3	3	3	4	3	3	3	3	4	4	4	4	74	3
167	2	1	4	1	2	2	0	2	0	2	3	3	3	3	3	3	3	3	3	3	3	3	3	3	3	3	3	3	3	3	3	3	3	3	74	3
168	2	1	3	1	2	2	0	2	0	1	1	2	2	2	2	2	3	3	3	3	3	3	3	3	3	3	3	3	3	3	5	5	5	5	74	3
169	2	1	1	1	2	2	0	2	0	1	1	1	4	2	2	2	4	2	4	3	3	3	3	3	3	3	4	4	4	4	2	4	4	4	74	3
170	2	2	3	1	2	2	0	2	0	3	3	4	2	3	3	3	3	2	3	3	4	2	3	3	3	3	3	3	2	3	3	3	4	3	74	3
171	2	2	4	1	2	2	0	2	0	3	3	4	3	2	3	3	2	2	2	3	3	2	3	3	2	2	4	4	4	4	3	4	3	3	74	3
172	2	1	2	1	2	2	0	2	0	1	1	1	1	1	1	3	5	4	4	3	2	3	3	4	4	4	4	3	4	3	3	4	3	4	73	3
173	2	1	2	1	2	2	0	2	0	2	2	3	2	2	2	3	3	3	3	3	3	3	3	3	2	3	4	3	4	3	3	4	3	4	73	3
174	2	2	4	1	2	2	0	2	0	4	3	2	2	2	4	2	4	4	2	4	1	2	2	2	4	2	2	2	5	4	2	2	5	5	73	3
175	2	1	4	1	1	1	STEM课程是什么以及如何构建STEM课程	2	0	3	2	4	3	3	2	2	3	3	3	4	4	3	4	3	4	3	3	3	2	2	2	3	2	2	72	3
176	2	2	3	1	2	2	0	1	半年	2	2	2	2	2	2	2	2	2	2	2	2	2	2	3	3	2	3	4	5	5	4	5	5	5	72	3
177	2	2	2	1	2	2	0	2	0	5	1	1	1	1	1	2	2	2	2	2	2	2	2	2	2	2	5	5	5	5	5	5	5	5	72	3
178	2	1	2	1	2	2	0	2	0	2	2	3	2	3	2	3	3	3	3	3	3	3	3	3	3	3	3	3	3	3	3	3	3	3	71	3
179	2	2	2	1	2	2	0	2	0	1	1	1	1	1	1	3	3	3	3	3	3	3	3	3	3	3	4	4	4	4	4	4	4	4	71	3
180	2	1	2	1	2	2	0	2	0	1	2	3	2	1	1	3	3	3	3	3	2	2	2	3	3	3	3	3	4	4	4	4	4	4	70	3
181	2	1	4	1	1	2	0	2	0	2	3	3	1	1	1	3	3	3	3	3	3	3	2	3	3	2	3	4	4	4	4	4	2	3	70	3
182	1	2	1	1	2	2	0	2	0	3	2	2	2	2	2	3	3	3	3	3	3	3	3	2	3	3	4	3	3	2	4	3	2	4	70	3
183	2	2	2	1	2	2	0	2	0	2	2	2	2	2	2	2	3	3	3	3	3	3	3	3	3	3	3	4	3	3	3	4	3	3	70	3
184	2	1	1	1	2	2	0	2	0	2	2	2	2	2	2	2	2	3	2	2	2	2	3	4	4	4	3	3	4	3	4	4	3	3	69	3
185	2	2	1	1	2	2	0	2	0	3	2	3	3	2	1	2	2	2	3	3	3	2	2	3	3	3	4	4	3	3	3	4	3	3	69	3
186	2	2	3	1	2	2	0	2	0	2	2	4	3	2	2	2	2	3	3	2	2	2	2	3	3	3	2	2	4	4	4	4	3	3	68	3
187	2	2	1	1	2	2	0	2	0	3	3	3	3	3	3	2	2	2	2	2	2	2	2	3	3	3	4	3	3	3	3	3	3	3	68	3
188	2	2	2	1	2	2	0	2	0	2	3	3	2	3	2	2	2	2	3	2	3	2	3	4	2	2	5	4	3	3	3	4	2	2	68	3
189	2	1	1	1	2	2	0	2	0	2	2	2	2	2	2	2	2	3	2	3	3	2	2	2	2	3	3	3	3	4	4	4	4	4	67	3
190	1	2	2	1	2	1	跨学科教育的目的，内容，评价等	2	0	2	4	2	2	2	2	2	2	2	2	2	2	2	2	2	2	2	4	4	4	4	4	4	3	4	67	3
191	1	2	4	1	2	2	0	2	0	3	3	2	2	2	2	3	2	3	2	2	2	2	2	2	2	2	4	4	3	3	4	4	4	3	67	3
192	2	2	4	1	1	2	0	2	0	1	1	2	1	1	1	4	3	3	4	3	1	3	2	4	2	2	4	4	4	3	3	4	4	3	67	3
193	2	2	2	1	2	2	0	2	0	2	2	3	3	3	3	2	2	2	2	2	2	3	3	3	3	3	3	3	3	3	3	3	3	3	67	3
194	2	1	2	1	2	2	0	2	0	2	2	2	2	2	2	2	2	2	2	2	2	2	2	2	2	2	4	4	4	4	4	4	4	4	66	3
195	2	1	3	1	2	2	0	2	0	2	2	3	3	2	2	2	2	2	2	3	2	2	3	3	3	3	3	3	3	3	3	4	3	3	66	3
196	2	1	2	1	2	1	翻译中国古典诗词	2	0	1	1	1	3	1	2	2	2	2	2	2	2	2	2	3	3	3	4	4	4	4	4	4	4	4	66	3
197	1	2	1	1	2	2	0	2	0	2	2	4	4	1	1	1	1	1	1	1	1	1	1	4	4	4	4	4	4	4	4	4	4	4	66	3
198	2	2	2	1	2	2	0	2	0	2	2	2	2	2	2	2	2	2	2	2	2	2	2	2	2	2	4	4	4	4	4	4	4	4	66	3
199	2	2	4	1	1	2	0	2	0	1	2	3	3	1	1	3	3	3	3	3	3	3	3	3	3	3	5	3	1	2	3	4	1	3	66	3
200	2	2	1	1	2	2	0	2	0	2	2	2	2	2	2	2	2	2	2	2	2	2	2	2	2	2	4	4	4	4	4	4	4	4	66	3
201	2	1	1	1	2	2	0	2	0	2	2	3	3	3	3	2	2	2	2	2	2	2	2	3	3	3	3	3	3	3	3	3	3	3	65	3
202	2	1	4	1	2	2	0	2	0	3	2	4	2	2	3	2	4	2	3	2	3	2	4	2	3	2	2	2	3	2	4	2	3	2	65	3
203	2	1	1	1	2	2	0	2	0	2	2	2	3	2	2	2	2	2	2	2	2	2	2	2	2	2	3	3	4	4	4	4	4	4	65	3
204	2	2	1	1	2	2	0	2	0	2	2	2	2	2	2	2	2	2	2	3	3	3	3	3	3	3	3	3	3	3	3	3	3	3	65	3
205	2	2	1	1	2	2	0	2	0	1	1	3	3	1	1	2	2	2	2	2	2	2	2	2	2	2	4	4	4	4	4	4	4	4	64	3
206	2	1	4	1	2	2	0	2	0	4	3	2	2	1	1	2	2	2	2	2	1	2	2	2	2	1	3	3	4	4	4	4	4	4	63	3
207	1	2	4	1	2	2	0	1	授课物理一节	2	2	4	3	2	2	2	3	2	2	2	2	2	3	2	2	2	3	3	3	3	3	3	3	3	63	3
208	1	2	2	1	2	2	0	2	0	1	1	1	1	1	1	3	3	3	3	3	3	3	3	3	3	3	3	3	3	3	3	3	3	3	63	3
209	2	2	3	1	2	2	0	2	0	2	2	2	2	3	3	2	3	2	1	3	3	2	2	3	2	3	2	2	2	3	2	5	3	3	62	3
210	2	2	1	1	2	2	0	2	0	1	1	2	1	1	2	2	2	2	2	2	2	2	2	2	2	2	5	2	5	5	5	2	4	3	61	3
211	2	1	4	1	2	2	0	2	0	2	2	2	2	2	2	3	2	2	2	2	2	2	2	3	3	3	3	3	3	3	3	3	2	2	60	3
212	2	1	1	1	2	2	0	2	0	2	2	2	2	2	2	3	3	2	3	2	2	2	2	3	3	2	3	3	3	2	2	3	3	2	60	3
213	2	2	2	1	2	2	0	2	0	2	2	2	2	2	2	2	2	2	2	2	2	2	2	2	2	2	5	3	3	3	3	3	3	3	60	3
214	2	1	2	1	2	2	0	2	0	2	2	2	1	1	1	1	1	1	2	2	2	2	2	3	2	2	2	2	4	4	4	4	5	5	59	3
215	2	1	1	1	2	2	0	2	0	1	1	3	2	1	2	2	2	2	2	2	2	2	2	3	3	3	3	3	2	3	4	3	2	3	58	3
216	1	2	2	1	2	2	0	2	0	1	2	2	3	2	2	2	3	2	2	2	2	3	2	2	2	2	2	3	2	3	2	3	3	2	56	3
217	2	2	1	1	2	2	0	2	0	1	3	2	1	1	2	1	2	2	2	2	2	2	2	2	2	2	3	3	3	3	3	3	3	3	55	3
218	1	1	1	1	2	2	0	2	0	1	1	1	1	1	1	1	2	2	2	2	2	2	2	2	2	2	3	3	3	3	3	4	4	4	54	3
219	2	2	2	1	2	2	0	2	0	1	1	1	2	1	1	3	3	3	3	3	3	3	3	2	2	2	2	2	2	2	2	2	2	2	53	3
220	2	1	2	1	2	2	0	2	0	1	1	1	1	1	1	1	1	1	1	3	1	2	3	3	3	3	3	3	3	3	3	3	3	3	52	3
221	2	1	3	1	2	2	0	2	0	2	2	2	2	2	2	2	2	2	2	2	2	2	2	2	2	2	2	2	2	2	2	2	2	2	50	2
222	2	1	4	1	2	1	学习什么是跨学科？怎样跨学科教学？	2	0	3	2	2	2	2	2	2	2	2	1	2	1	2	2	1	2	1	2	1	3	2	3	2	3	3	50	2
223	2	1	3	1	2	2	0	2	0	2	2	2	2	2	2	2	2	2	2	2	2	2	2	2	2	2	2	2	2	2	2	2	2	2	50	2
224	2	1	1	1	2	2	0	2	0	2	2	2	2	2	2	2	2	2	2	2	2	2	2	2	2	2	2	2	2	2	2	2	2	2	50	2
225	2	2	1	1	2	2	0	2	0	1	2	2	2	2	2	2	2	2	2	2	2	2	2	2	2	2	2	2	2	2	2	2	2	2	49	2
226	2	1	3	1	2	2	0	2	0	1	1	3	2	1	1	1	1	1	1	1	1	1	1	1	1	1	4	3	3	3	3	4	4	4	48	2
227	2	1	1	1	2	2	0	2	0	1	1	1	1	1	1	1	1	1	1	2	2	2	2	2	2	2	5	5	3	3	3	1	2	2	48	2
228	2	1	2	1	2	2	0	2	0	1	1	3	2	1	1	2	1	1	1	2	5	2	2	2	2	2	2	2	2	2	2	2	2	2	47	2
229	2	2	4	1	2	2	0	2	0	1	1	3	2	1	1	2	2	2	2	2	2	2	2	2	2	2	2	2	2	2	2	2	2	2	47	2
230	2	1	4	1	2	2	0	2	0	1	1	1	1	1	1	2	2	2	2	2	1	1	1	1	1	1	3	2	2	2	3	3	2	1	40	2
231	1	2	2	1	1	2	0	2	0	1	2	1	1	1	1	1	1	1	1	1	1	1	1	1	1	1	1	1	1	1	1	1	1	1	26	2
232	1	1	3	1	2	2	0	2	0	1	1	1	1	1	1	1	1	1	1	1	1	1	1	1	1	1	1	1	1	1	1	1	1	1	25	1
233	1	2	4	1	2	2	0	2	0	1	1	1	1	1	1	1	1	1	1	1	1	1	1	1	1	1	1	1	1	1	1	1	1	1	25	1
234	1	1	3	1	1	2	0	2	0	1	1	1	1	1	1	1	1	1	1	1	1	1	1	1	1	1	1	1	1	1	1	1	1	1	25	1
