# Supplementary material for: Developing and validating an Interdisciplinary Teaching Readiness Scale (ITRS) for pre-service teachers in China
Source: PLoS One. 2024 Dec 31;19(12):e0315723. doi: 10.1371/journal.pone.0315723 (PMC11687813; doi:10.1371/journal.pone.0315723)
Supplement: S2 Data — (XLSX) [file pone.0315723.s003.xlsx]

## Sheet: 验证性因子分析数据543
sequence number	gender	major category	grade	type of institution	Economic regions	learning experience	raining experience	Training content	teaching (internship) experience	teaching (internship) content	KSQ1	KSQ2	KSQ3	KSQ4	KSQ5	KSQ6	TSQ1	TSQ2	TSQ3	TSQ4	TSQ5	TSQ6	TSQ7	TSQ8	TSQ9	TSQ10	TSQ11	TAQ1	TAQ2	TAQ3	TAQ4	TAQ5	TAQ6	TAQ7	TAQ8	Total score	Interval variable	filter_$
1	2	1	2	1	1	2	2	0	2	0	4	4	4	4	3	4	4	4	3	4	4	4	4	4	4	4	4	4	3	4	3	4	3	4	3	94	4	0
2	2	1	2	1	1	2	2	0	2	0	2	2	4	2	3	3	3	3	3	3	3	4	4	4	4	4	4	4	4	4	4	4	4	4	4	87	4	0
3	1	1	2	1	1	2	2	0	2	0	1	1	2	1	1	1	1	1	1	1	2	1	1	1	1	1	1	5	3	1	1	1	1	1	1	33	2	0
4	2	1	2	1	1	2	2	0	2	0	1	2	3	2	1	1	3	3	3	3	3	2	2	2	3	3	3	3	3	4	4	4	4	4	4	70	3	0
5	2	1	1	1	1	2	2	0	2	0	1	1	3	3	1	1	3	3	3	4	3	2	4	4	4	4	4	5	4	4	3	4	4	3	4	79	4	0
6	2	1	4	1	1	2	2	0	2	0	4	4	4	4	4	4	4	4	4	4	4	4	4	4	4	4	4	4	4	4	4	4	4	4	4	100	4	0
7	2	1	1	1	1	2	2	0	2	0	2	3	3	3	3	3	3	3	3	3	3	3	3	3	3	3	3	3	3	3	3	3	3	3	3	74	3	0
8	2	1	2	1	1	2	2	0	2	0	2	3	4	3	3	3	4	4	3	3	4	3	4	3	4	3	3	4	4	5	4	5	4	5	4	91	4	0
9	1	1	1	1	1	2	2	0	2	0	1	1	3	3	3	3	3	3	3	3	3	3	3	3	3	3	3	3	3	3	3	3	3	3	3	71	3	0
10	2	1	1	1	1	2	2	0	2	0	2	2	4	3	2	3	3	3	3	3	3	3	3	3	3	3	3	3	3	3	3	3	3	3	3	73	3	0
11	2	1	1	1	1	2	2	0	2	0	3	4	3	3	3	3	3	3	3	3	3	3	3	3	4	4	4	4	4	3	4	4	4	4	4	86	4	0
12	2	1	1	1	1	2	2	0	2	0	2	2	2	4	2	2	2	2	2	2	2	2	2	2	2	2	2	4	2	4	4	4	4	3	4	65	3	0
13	2	1	2	1	1	2	2	0	2	0	1	1	2	2	1	1	2	2	3	3	2	1	2	2	2	2	3	3	3	5	5	4	5	5	5	67	3	0
14	1	1	1	1	1	2	2	0	2	0	2	2	3	3	3	2	3	3	3	3	3	3	3	3	3	3	3	3	3	3	3	3	3	3	3	72	3	0
15	2	1	4	1	1	2	2	0	2	0	3	3	3	4	3	4	3	5	4	4	4	3	5	5	5	5	5	5	5	5	5	5	5	5	5	108	5	0
16	1	1	1	1	1	2	2	0	2	0	3	4	2	3	4	3	2	3	3	2	4	3	4	3	2	3	3	3	4	4	2	3	3	4	3	77	4	0
17	2	1	2	1	1	2	2	0	2	0	2	4	4	4	3	4	5	4	4	4	4	4	4	4	4	5	4	5	5	5	5	5	5	4	4	105	5	0
18	2	1	3	1	1	2	2	0	2	0	2	4	3	3	3	3	3	3	3	3	3	3	3	3	3	3	3	4	3	5	3	5	5	5	5	86	4	0
19	1	1	3	1	1	2	2	0	1	半天	3	3	2	2	2	2	3	3	3	3	3	3	3	3	3	3	3	5	4	4	4	3	3	3	3	76	4	0
20	1	1	3	1	1	2	2	0	2	0	4	4	4	4	4	4	4	4	4	4	4	4	4	4	4	4	4	4	4	4	4	4	4	4	4	100	4	0
21	2	1	3	1	1	2	2	0	2	0	3	3	4	3	3	3	3	3	3	3	3	3	3	3	3	3	3	3	4	4	4	4	4	4	4	83	4	0
22	2	1	4	1	1	2	2	0	2	0	3	4	3	4	4	4	5	5	5	5	5	5	5	5	5	5	5	3	4	4	4	4	4	4	4	108	5	0
23	2	1	4	1	1	2	2	0	2	0	2	3	3	3	3	3	3	3	3	3	3	3	3	3	3	3	3	3	3	3	3	3	3	3	3	74	3	0
24	2	1	4	1	1	2	2	0	2	0	3	4	4	3	3	3	4	3	3	4	3	4	3	4	3	3	3	4	4	4	3	3	4	4	4	87	4	0
25	2	1	4	1	1	2	2	0	2	0	3	4	4	3	3	3	3	3	3	3	3	3	3	3	3	3	3	4	4	4	4	4	4	4	4	85	4	0
26	2	1	4	1	1	2	1	工作坊教学	2	0	3	3	3	3	3	3	3	3	4	3	3	3	3	3	3	3	3	5	5	5	5	5	5	5	5	92	4	0
27	2	1	3	1	1	2	2	0	2	0	2	2	4	4	2	3	3	4	3	3	3	3	3	4	3	3	3	4	4	4	4	3	4	4	4	83	4	0
28	2	1	3	1	1	2	2	0	2	0	4	4	4	4	4	4	4	4	4	4	4	4	4	4	4	4	4	4	4	4	4	4	4	4	4	100	4	0
29	2	1	1	1	1	2	2	0	2	0	2	3	3	2	3	2	3	2	2	3	2	3	2	3	2	3	2	5	5	5	5	5	5	5	5	82	4	0
30	2	1	4	1	1	2	2	0	2	0	3	4	4	4	4	4	4	4	4	4	4	4	4	4	4	4	4	4	4	5	3	3	4	5	4	99	4	0
31	2	1	3	1	1	2	1	什么是跨学科	2	0	3	3	3	3	3	3	3	3	3	3	3	3	3	3	3	3	3	3	3	3	3	3	3	3	3	75	3	0
32	2	1	2	1	1	2	2	0	2	0	2	3	2	2	2	2	4	4	2	3	3	2	4	4	2	3	3	4	3	4	4	4	4	3	4	77	4	0
33	2	1	2	1	1	2	2	0	2	0	3	2	3	3	2	2	2	2	2	2	2	2	2	2	2	2	2	3	3	3	4	4	4	4	4	66	3	0
34	2	1	1	1	1	1	2	0	2	0	2	1	3	4	2	3	3	4	4	4	4	3	4	3	4	4	4	4	3	4	4	4	4	4	4	87	4	0
35	2	1	2	1	1	1	2	0	2	0	3	3	3	3	3	3	3	4	4	4	4	4	4	4	4	4	4	4	4	4	4	4	4	4	4	93	4	0
36	2	1	4	1	1	1	1	STEM课程是什么以及如何构建STEM课程	2	0	3	2	4	3	3	2	2	3	3	3	4	4	3	4	3	4	3	3	3	2	2	2	3	2	2	72	3	0
37	2	1	1	1	1	1	2	0	2	0	3	3	4	3	3	3	3	4	4	4	4	4	4	4	4	4	4	4	4	4	4	4	4	4	4	94	4	0
38	2	1	1	1	1	2	2	0	2	0	1	1	1	1	1	1	1	1	2	3	3	3	3	3	4	4	4	4	2	4	4	4	4	3	4	66	3	0
39	2	1	1	1	1	2	2	0	2	0	2	2	2	3	3	3	4	4	4	4	4	4	4	4	4	4	4	4	4	4	4	4	4	4	4	91	4	0
40	2	1	2	1	1	2	1	翻译中国古典诗词	2	0	1	1	1	3	1	2	2	2	2	2	2	2	2	2	3	3	3	4	4	4	4	4	4	4	4	66	3	0
41	2	1	3	1	1	1	1	生物学 高等数学	2	0	3	4	4	3	2	2	3	4	3	3	3	3	4	3	4	4	3	4	3	4	4	4	4	4	4	86	4	0
42	1	1	3	1	1	2	1	课程思政	2	0	3	3	3	3	2	2	3	3	2	2	3	2	2	3	3	2	2	3	3	3	3	3	3	3	4	68	3	0
43	2	1	3	1	1	2	1	学校会安排具体的教学坊课程，教学生结合自己的专业实现跨学科的教学	2	0	3	2	3	4	3	3	3	4	4	5	5	5	5	5	5	5	5	5	5	5	5	5	5	4	5	108	5	0
44	2	1	3	1	1	2	2	0	2	0	3	3	3	3	3	3	3	3	4	3	3	3	3	4	3	3	3	3	4	4	4	4	4	5	5	86	4	0
45	2	1	1	1	1	2	2	0	2	0	3	3	3	3	3	3	3	3	3	3	3	3	3	3	3	3	3	3	3	3	3	3	3	3	3	75	3	0
46	2	1	3	1	1	2	2	0	2	0	1	1	2	2	2	2	2	3	3	3	3	3	3	3	3	3	3	3	3	3	3	5	5	5	5	74	3	0
47	2	1	3	1	1	2	2	0	2	0	3	3	3	3	3	3	3	3	3	3	3	3	3	3	3	3	3	3	3	3	3	3	3	3	3	75	3	0
48	2	1	2	1	1	2	2	0	2	0	2	2	3	3	3	3	4	3	3	4	3	3	4	4	3	3	4	3	4	3	4	4	4	4	3	83	4	0
49	2	1	2	1	1	1	2	0	2	0	5	5	5	4	4	5	4	4	5	5	5	4	5	5	5	4	4	5	5	5	5	4	4	4	5	115	5	0
50	2	1	2	1	1	2	2	0	2	0	3	3	4	4	3	3	3	3	3	3	3	3	3	3	3	3	3	4	4	4	4	3	4	4	4	84	4	0
51	2	1	2	1	1	2	2	0	2	0	1	2	2	2	1	3	4	4	4	4	4	4	4	4	4	4	4	2	4	4	2	2	3	3	3	78	4	0
52	2	1	3	1	1	2	2	0	2	0	2	2	2	2	2	2	2	2	2	2	3	3	3	3	3	3	3	4	4	4	4	4	4	4	4	73	3	0
53	2	1	3	1	1	2	2	0	2	0	2	3	4	3	3	3	3	3	3	2	3	2	4	4	3	4	4	4	4	5	5	5	5	5	5	91	4	0
54	2	1	1	1	1	2	2	0	2	0	1	3	3	3	3	3	3	4	4	4	3	3	3	3	3	3	3	3	3	3	3	3	3	3	3	76	4	0
55	2	1	1	1	1	2	2	0	2	0	2	2	2	2	2	2	3	3	3	3	3	3	3	3	3	3	3	3	3	3	3	3	3	3	3	69	3	0
56	2	1	1	1	1	1	2	0	2	0	2	3	4	3	2	2	3	3	3	3	3	3	3	3	3	3	3	4	4	4	4	4	4	4	4	81	4	0
57	2	1	2	1	1	2	2	0	2	0	2	3	3	3	3	3	3	4	4	3	4	4	4	4	4	3	4	4	4	4	4	4	4	3	4	89	4	0
58	2	1	2	1	1	1	1	思政课堂，近现代史纲要，高数	2	0	3	3	4	4	3	3	4	4	4	4	3	4	4	4	5	5	5	5	5	5	5	5	5	5	5	106	5	0
59	2	1	3	1	1	2	2	0	2	0	3	3	2	3	3	3	4	4	3	4	4	3	2	3	4	3	3	3	3	4	3	3	2	3	4	79	4	0
60	2	1	4	1	1	2	2	0	2	0	4	3	4	4	3	3	3	3	3	3	3	3	3	3	3	3	3	4	5	4	3	2	4	3	3	82	4	0
61	2	1	1	1	1	2	2	0	2	0	3	3	3	3	3	3	3	3	3	3	3	3	3	3	3	3	3	4	4	4	4	4	4	4	4	83	4	0
62	2	1	2	1	1	2	2	0	2	0	2	2	2	2	2	2	2	2	2	2	2	2	2	2	2	2	2	5	5	5	5	5	5	5	5	74	3	0
63	2	1	1	1	1	2	2	0	2	0	3	4	4	4	1	2	1	2	3	3	3	3	3	3	4	3	3	5	5	5	5	5	5	5	5	89	4	0
64	2	1	1	1	1	2	2	0	2	0	5	5	5	5	5	5	3	5	3	3	4	4	4	4	4	4	4	5	5	5	5	5	4	5	4	110	5	0
65	2	1	1	1	1	2	2	0	2	0	2	2	3	3	1	2	4	4	4	3	4	3	3	4	3	4	4	4	3	4	4	4	5	4	4	85	4	0
66	2	1	2	1	1	2	2	0	2	0	3	3	3	3	3	3	3	3	3	3	3	3	3	3	3	3	3	3	3	3	3	3	3	3	3	75	3	0
67	2	2	3	1	1	2	2	0	2	0	3	3	3	3	3	3	3	3	3	3	3	3	3	3	3	3	3	3	3	3	3	3	3	3	3	75	3	0
68	1	2	3	1	1	2	2	0	2	0	4	5	4	4	4	3	4	5	4	3	4	5	4	4	5	4	5	4	5	5	5	4	5	4	5	108	5	0
69	2	2	3	1	1	2	2	0	2	0	3	2	4	4	3	3	3	3	3	3	3	3	3	3	3	3	3	3	4	4	4	4	4	4	4	83	4	0
70	2	2	3	1	1	1	1	课程	2	0	1	1	2	1	1	1	3	3	3	3	3	3	3	3	3	3	3	3	3	3	3	3	3	3	3	64	3	0
71	2	2	3	1	1	2	2	0	2	0	3	3	4	4	3	4	3	4	3	4	4	3	3	4	3	4	4	4	3	4	4	4	5	4	4	92	4	0
72	2	2	3	1	1	2	2	0	1	在寒暑假会给妹妹补课	3	3	4	4	3	3	4	4	4	3	3	3	3	4	4	4	4	4	4	4	4	4	4	4	4	92	4	0
73	2	2	3	1	1	2	2	0	2	0	2	2	3	3	3	3	3	3	3	3	3	4	4	3	3	4	4	4	4	4	4	4	4	4	4	85	4	0
74	2	2	3	1	1	2	2	0	2	0	2	2	3	3	2	2	3	3	3	3	3	3	3	4	4	3	3	4	4	4	4	4	4	4	4	81	4	0
75	2	2	3	1	1	2	2	0	2	0	2	2	4	3	3	3	3	3	3	2	4	4	4	4	5	5	4	5	5	5	5	5	5	5	5	98	4	0
76	2	2	3	1	1	2	2	0	2	0	2	2	2	2	2	2	3	4	4	4	4	2	4	4	4	4	4	4	4	4	3	4	4	3	4	83	4	0
77	2	2	3	1	1	2	2	0	2	0	5	5	4	4	4	4	4	4	5	5	4	4	5	4	4	5	4	4	4	5	5	5	5	5	5	112	5	0
78	1	2	3	1	1	2	2	0	2	0	3	1	1	1	1	1	2	2	2	2	2	1	2	2	2	1	2	4	4	4	4	4	3	4	4	59	3	0
79	2	2	3	1	1	2	2	0	2	0	3	3	4	3	2	3	3	3	3	2	2	3	3	3	3	4	4	4	4	5	5	4	5	5	5	88	4	0
80	2	2	3	1	1	2	2	0	2	0	3	3	3	3	3	3	3	3	3	3	3	3	3	3	3	3	3	3	3	3	3	3	3	3	3	75	3	0
81	2	2	3	1	1	1	2	0	2	0	2	2	2	2	2	2	3	3	3	3	3	3	3	3	3	3	3	4	3	4	3	3	4	3	3	72	3	0
82	2	2	3	1	1	2	2	0	1	无	2	2	2	2	2	2	3	3	3	3	3	3	3	3	3	3	3	3	3	3	3	3	3	3	3	69	3	0
83	2	2	3	1	1	2	1	选修课	1	16小时选修课	3	3	3	4	4	3	4	3	4	3	3	4	3	3	3	3	3	4	4	4	3	4	4	3	3	85	4	0
84	2	2	3	1	1	2	2	0	2	0	3	3	4	4	4	3	4	4	4	4	4	4	4	4	4	4	4	5	4	5	5	5	5	5	5	104	5	0
85	2	2	3	1	1	2	2	0	2	0	1	2	3	2	1	1	1	2	2	2	2	2	2	4	3	3	3	3	4	4	5	5	5	5	5	72	3	0
86	1	2	3	1	1	2	2	0	2	0	1	3	3	2	3	2	3	2	2	3	3	2	2	3	3	3	3	4	3	4	4	4	4	4	4	74	3	0
87	2	2	3	1	1	2	2	0	2	0	4	3	2	3	4	3	4	4	4	4	4	4	4	4	4	4	4	4	4	4	5	5	5	5	5	100	4	0
88	2	2	3	1	1	2	2	0	2	0	3	2	3	4	3	4	4	4	4	4	4	4	4	4	4	4	4	4	4	4	4	4	4	4	4	95	4	0
89	2	1	1	1	1	1	2	0	2	0	5	5	5	5	5	5	5	5	5	5	5	5	5	5	5	5	5	5	5	5	5	5	5	5	5	125	5	0
90	2	1	1	1	1	2	2	0	1	教了一个暑假的家教数学	2	2	2	3	1	1	3	2	4	4	3	2	3	3	4	3	4	4	4	4	4	4	4	3	4	77	4	0
91	2	1	1	1	1	2	2	0	2	0	3	3	2	2	1	1	2	3	3	3	3	2	3	3	3	3	3	4	3	4	4	3	4	4	4	73	3	0
92	2	2	4	1	1	2	2	0	2	0	4	3	2	2	2	4	2	4	4	2	4	1	2	2	2	4	2	2	2	5	4	2	2	5	5	73	3	0
93	2	2	2	1	1	2	2	0	2	0	4	4	4	3	3	3	4	3	4	3	4	3	4	3	4	3	4	3	3	3	2	4	2	3	4	84	4	0
94	2	2	2	1	1	2	2	0	2	0	2	1	1	4	2	2	3	3	3	4	3	3	3	3	3	3	3	4	4	5	4	4	4	4	4	79	4	0
95	2	2	2	1	1	2	2	0	2	0	1	1	3	3	1	1	3	3	3	3	3	3	3	3	3	3	3	5	3	5	5	3	3	3	3	73	3	0
96	2	2	1	1	1	2	2	0	2	0	2	2	2	2	2	2	3	3	3	3	3	3	3	3	3	3	3	3	3	3	3	3	3	3	3	69	3	0
97	2	2	2	1	1	2	2	0	2	0	3	3	3	3	3	3	3	3	3	3	3	3	3	3	3	3	3	5	5	5	5	5	5	5	5	91	4	0
98	2	2	1	1	1	2	2	0	2	0	1	1	2	3	3	3	3	3	4	3	3	4	3	3	3	3	3	5	5	5	5	5	5	5	5	88	4	0
99	2	2	2	1	1	2	2	0	2	0	3	3	3	3	3	3	3	3	3	3	3	3	3	3	3	3	3	3	3	3	3	3	3	3	3	75	3	0
100	2	2	1	1	1	2	2	0	2	0	2	2	3	4	1	1	2	3	3	3	3	3	3	3	3	3	3	4	4	5	3	4	4	3	3	75	3	0
101	2	2	1	1	1	2	2	0	2	0	3	3	3	3	3	3	2	2	2	2	2	2	2	2	3	3	3	4	3	3	3	3	3	3	3	68	3	0
102	2	2	2	1	1	2	2	0	2	0	2	2	3	3	3	3	3	3	3	3	3	2	3	3	3	3	3	4	4	4	4	4	4	3	3	78	4	0
103	2	2	2	1	1	2	2	0	2	0	3	3	3	3	3	3	3	3	3	3	3	3	3	3	3	3	3	3	3	3	3	3	3	3	3	75	3	0
104	2	2	3	1	1	2	2	0	2	0	3	3	3	3	3	3	3	3	3	3	3	3	3	3	3	3	3	3	3	3	3	3	3	3	3	75	3	0
105	2	2	2	1	1	2	2	0	2	0	2	3	3	3	3	3	4	4	4	4	4	4	4	4	4	4	4	4	4	4	4	4	4	4	4	93	4	0
106	2	2	1	1	1	2	2	0	2	0	1	3	1	1	1	3	1	3	2	2	2	2	2	3	3	3	3	3	3	5	5	5	5	5	5	72	3	0
107	1	2	1	1	1	1	2	0	2	0	5	5	5	5	5	5	5	5	5	5	5	5	5	5	5	5	5	5	5	5	5	5	5	5	5	125	5	0
108	1	2	1	1	1	2	2	0	2	0	3	3	3	3	3	3	3	5	4	4	4	4	3	4	4	4	4	5	4	4	3	3	3	3	3	89	4	0
109	2	2	2	1	1	2	1	看学习视频	2	0	2	2	2	2	2	2	2	2	2	2	2	2	2	2	2	2	2	2	2	2	2	2	2	2	2	50	2	0
110	2	2	1	1	1	2	2	0	2	0	4	4	4	3	4	4	2	2	2	2	2	2	2	2	2	2	2	2	2	2	2	2	2	2	2	61	3	0
111	2	2	1	1	1	2	2	0	2	0	1	2	3	2	2	2	3	4	4	4	3	3	3	3	3	3	3	3	3	4	3	4	4	3	3	75	3	0
112	2	2	1	1	1	2	2	0	2	0	3	3	3	3	3	3	4	4	4	4	4	4	4	4	4	4	4	4	4	4	4	4	4	4	4	94	4	0
113	2	2	4	1	1	2	2	0	2	0	3	3	4	3	2	3	3	2	2	2	3	3	2	3	3	2	2	4	4	4	4	3	4	3	3	74	3	0
114	2	2	1	1	1	2	2	0	2	0	4	4	4	4	4	4	4	5	5	5	5	5	5	5	5	5	5	5	5	5	5	5	5	5	5	118	5	0
115	2	2	3	1	1	2	2	0	2	0	3	3	3	3	3	3	4	4	4	4	4	4	4	4	4	4	4	3	3	3	3	3	3	3	3	86	4	0
116	2	2	1	1	1	2	2	0	2	0	2	2	2	2	2	2	2	2	2	2	2	2	2	2	2	2	2	4	4	4	4	4	4	4	4	66	3	0
117	2	2	4	1	1	2	2	0	1	教育实习	4	4	4	4	4	4	4	4	4	4	4	4	4	4	4	4	4	4	4	4	4	4	4	4	4	100	4	0
118	2	2	1	1	1	1	2	0	2	0	3	3	3	3	3	3	4	3	3	4	3	4	3	4	3	4	3	4	3	4	3	4	3	4	3	84	4	0
119	1	2	4	1	1	2	2	0	2	0	4	1	4	4	2	4	3	4	4	4	4	4	4	4	4	4	4	3	4	5	5	5	4	5	3	96	4	#NULL!
120	1	2	1	1	1	1	1	robomaster 萝卜圈 开源硬件	2	0	3	3	4	3	4	3	3	5	3	5	5	5	5	5	5	5	5	5	5	5	5	5	5	5	5	111	5	#NULL!
121	1	2	1	1	1	2	2	0	2	0	3	3	3	3	3	3	3	3	3	3	3	3	3	3	3	3	3	3	3	3	3	3	3	3	3	75	3	#NULL!
122	1	1	1	1	1	2	2	0	2	0	3	3	3	3	3	3	3	3	3	3	3	3	3	3	3	3	3	3	3	3	3	3	3	3	3	75	3	#NULL!
123	1	2	1	1	1	2	2	0	2	0	2	2	2	2	2	2	3	3	3	3	3	3	3	3	3	3	3	3	3	3	3	2	2	2	2	65	3	#NULL!
124	1	2	1	1	1	2	2	0	2	0	3	3	3	3	3	3	3	3	3	3	3	3	3	3	3	3	3	3	3	3	3	3	3	3	3	75	3	#NULL!
125	1	2	1	1	1	2	2	0	2	0	1	1	1	1	1	1	3	3	3	3	3	3	3	3	3	3	3	3	3	3	3	3	3	3	3	63	3	#NULL!
126	2	1	1	1	1	2	2	0	2	0	2	2	3	3	2	2	3	4	3	3	4	3	3	3	4	4	4	4	3	4	3	3	4	3	4	80	4	#NULL!
127	1	2	2	1	1	1	1	丨	1	丨	5	5	5	5	5	5	5	5	5	5	5	5	5	5	5	5	5	5	5	5	5	5	5	5	5	125	5	#NULL!
128	1	1	4	1	1	2	1	课题研究，思政渗透其他学科	1	两年教授历史，一年教授地理	2	2	4	4	2	2	4	4	4	4	4	5	5	4	3	3	4	5	4	4	3	4	4	3	4	91	4	#NULL!
129	1	1	4	1	1	2	2	0	2	0	2	3	2	3	3	4	3	3	3	3	3	3	3	3	3	3	3	3	4	4	3	4	4	4	4	80	4	#NULL!
130	2	2	1	1	1	2	2	0	2	0	1	2	2	2	2	2	3	3	3	4	4	4	4	4	4	4	4	3	3	4	4	3	3	3	3	78	4	#NULL!
131	2	2	3	1	1	2	2	(跳过)	2	(跳过)	2	2	2	2	2	2	3	3	4	4	3	4	4	4	4	4	4	4	4	4	4	4	4	3	4	84	4	#NULL!
132	1	2	3	1	1	1	2	(跳过)	2	(跳过)	5	4	5	5	3	5	5	5	5	5	5	4	5	5	4	5	4	4	5	5	4	5	5	5	5	117	5	#NULL!
133	2	1	2	1	2	2	2	0	2	0	2	3	3	3	3	3	3	3	3	3	3	3	3	3	3	3	3	5	4	5	5	4	4	4	4	85	4	1
134	2	1	2	1	2	2	2	0	2	0	2	2	2	2	2	2	2	2	2	2	2	2	2	2	2	2	2	4	4	4	4	4	4	4	4	66	3	1
135	1	1	1	1	2	2	2	0	2	0	1	3	3	3	3	3	3	3	3	3	3	3	3	3	3	3	3	3	3	3	3	3	3	3	3	73	3	1
136	2	1	2	1	2	2	2	0	2	0	1	1	1	1	1	1	3	3	3	3	3	3	3	3	3	3	3	3	3	3	3	3	3	3	3	63	3	1
137	1	1	2	1	2	2	2	0	2	0	3	3	3	3	3	3	3	3	3	3	3	3	5	5	5	5	5	5	5	5	5	5	5	5	5	101	5	1
138	2	1	1	1	2	2	2	0	2	0	4	4	4	4	4	5	5	4	5	5	4	5	4	5	4	5	4	5	5	5	5	5	5	5	5	115	5	1
139	2	1	1	1	2	2	2	0	2	0	1	4	2	4	2	2	3	3	3	3	3	3	3	3	3	3	3	4	4	4	4	4	4	4	4	80	4	1
140	2	1	1	1	2	2	2	0	2	0	3	3	3	3	3	4	4	4	4	4	4	4	4	4	4	4	4	4	4	4	4	4	4	4	4	95	4	1
141	2	1	1	1	2	2	2	0	2	0	2	2	4	4	3	3	3	4	4	4	4	4	4	4	4	4	4	4	4	4	4	4	4	4	4	93	4	1
142	2	1	4	1	2	2	2	0	2	0	3	3	3	3	3	3	3	3	3	3	3	3	3	3	3	3	3	3	3	3	3	3	3	3	3	75	3	1
143	2	1	1	1	2	2	2	0	2	0	2	2	2	3	2	2	2	3	3	3	2	2	2	2	2	2	2	3	2	3	3	3	3	3	3	61	3	1
144	2	1	3	1	2	2	2	0	2	0	3	3	3	3	3	3	4	4	4	4	4	4	4	4	4	4	4	5	5	5	5	5	5	5	5	102	5	1
145	2	1	3	1	2	2	2	0	2	0	3	3	3	3	3	3	3	3	3	3	3	3	3	3	3	3	3	3	3	3	3	3	3	3	3	75	3	1
146	2	1	3	1	2	2	1	研究西安市古建筑	2	0	3	3	3	3	3	3	3	3	3	3	3	3	3	3	3	3	3	3	3	3	3	3	3	3	3	75	3	1
147	2	1	2	1	2	2	2	0	2	0	2	2	2	1	1	1	1	1	2	3	2	2	2	2	2	2	2	2	2	2	2	1	5	5	5	54	3	1
148	1	1	1	1	2	2	2	0	2	0	3	3	3	4	4	3	4	3	4	4	3	4	3	4	4	4	3	4	3	4	3	4	3	3	4	88	4	1
149	2	1	3	1	2	2	2	0	2	0	2	2	2	2	2	2	2	4	4	2	3	3	2	4	2	4	2	4	2	4	2	4	2	4	4	70	3	1
150	2	1	4	1	2	2	1	工作坊	2	0	3	3	3	4	3	3	3	3	3	3	3	3	3	3	3	3	3	3	3	3	3	3	3	3	3	76	4	1
151	2	1	4	1	2	1	2	0	2	0	4	4	4	3	4	4	3	3	3	4	3	3	3	4	3	4	3	4	4	4	3	4	4	4	4	90	4	1
152	1	1	4	1	2	2	2	0	2	0	1	1	1	1	4	1	1	1	1	1	1	1	1	1	1	1	1	5	3	5	5	4	4	4	4	54	3	1
153	2	1	3	1	2	2	1	讲解如何进行跨学科教学	2	0	3	3	3	4	3	4	4	4	4	4	4	4	4	4	4	4	4	5	4	4	4	4	5	5	5	100	4	1
154	2	1	3	1	2	2	2	0	2	0	2	3	3	2	2	2	3	2	2	2	3	3	3	4	5	5	5	5	5	5	5	5	5	4	4	89	4	1
155	2	1	4	1	2	1	2	0	2	0	2	3	3	1	1	1	3	3	3	3	3	3	3	2	3	3	2	3	4	4	4	4	4	2	3	70	3	1
156	2	1	4	1	2	2	2	0	2	0	2	3	3	3	3	3	3	3	3	3	3	3	3	3	3	3	3	4	4	3	3	3	4	3	3	77	4	1
157	2	1	3	1	2	2	2	0	2	0	3	3	3	3	3	3	3	3	3	3	3	3	3	3	3	3	3	3	4	3	4	3	4	3	4	79	4	1
158	2	1	4	1	2	1	1	大学选修跨学科教育课程	2	0	4	4	4	4	4	4	4	4	4	4	4	4	4	4	4	4	4	4	4	4	4	4	4	4	4	100	4	1
159	2	1	4	1	2	2	2	0	2	0	2	3	3	3	3	3	2	3	2	3	3	3	4	4	3	3	4	4	4	4	3	3	4	4	4	81	4	1
160	1	1	3	1	2	2	2	0	2	0	1	1	1	1	1	1	1	1	1	1	1	1	1	1	1	1	1	1	1	1	1	1	1	1	1	25	1	1
161	2	1	3	1	2	2	2	0	2	0	5	5	5	5	5	5	5	5	5	5	5	5	5	5	5	5	5	1	1	5	5	5	1	1	5	109	5	1
162	2	1	2	1	2	2	2	0	2	0	1	1	3	2	1	1	3	3	3	3	3	3	3	3	3	3	3	5	5	5	5	5	5	4	5	81	4	1
163	2	1	1	1	2	2	2	0	2	0	3	3	3	2	3	3	3	3	4	3	3	2	3	2	3	3	3	4	4	4	4	4	4	5	4	82	4	1
164	2	1	3	1	2	2	1	事例	2	0	3	3	3	3	3	3	2	4	4	3	3	3	3	4	5	4	4	4	5	5	5	4	5	4	4	93	4	1
165	1	1	2	1	2	2	2	0	2	0	3	3	5	4	3	4	4	5	5	5	3	4	4	5	4	3	3	5	5	5	5	5	5	5	5	107	5	1
166	2	1	2	1	2	2	1	语文，高数，政治，历史等	2	0	3	2	4	4	4	4	5	5	5	5	5	5	5	5	5	5	5	5	5	5	5	5	5	5	5	116	5	1
167	2	1	3	1	2	2	2	0	2	0	3	3	3	3	3	3	3	3	3	3	3	3	3	3	3	3	3	5	4	4	3	4	4	4	4	83	4	1
168	2	1	1	1	2	2	2	0	2	0	2	2	3	3	3	3	3	3	3	3	3	3	3	3	4	4	4	5	5	5	5	5	5	5	5	92	4	1
169	2	1	3	1	2	2	1	交叉学科创新人才联合培养计划	2	0	3	3	3	3	3	3	3	4	4	4	4	3	4	4	4	4	4	4	4	4	3	4	4	4	4	91	4	1
170	2	1	2	1	2	2	2	0	2	0	2	2	3	2	2	2	2	2	2	2	2	2	2	3	3	3	3	3	3	3	3	3	3	3	3	63	3	1
171	1	1	1	1	2	2	2	0	2	0	3	3	3	3	3	3	4	4	4	4	4	4	4	4	5	5	4	5	5	5	5	5	5	5	5	104	5	1
172	2	1	1	1	2	1	2	0	2	0	3	3	4	3	3	3	4	4	4	4	4	4	4	4	4	4	4	4	3	4	4	4	4	3	3	92	4	1
173	2	1	1	1	2	1	1	音美体	1	几天 教儿童	3	3	4	3	3	3	3	3	3	3	3	3	3	3	3	3	3	3	3	3	3	3	3	3	3	76	4	1
174	2	1	3	1	2	2	2	0	2	0	2	3	3	3	3	3	3	3	3	3	3	3	3	3	4	4	4	4	4	4	4	4	4	4	4	85	4	1
175	2	1	1	1	2	1	2	0	2	0	3	3	3	3	3	3	4	4	4	4	4	3	4	4	4	3	3	4	4	4	3	3	4	3	3	87	4	1
176	1	1	1	1	2	1	2	0	2	0	3	3	3	3	3	3	3	3	3	3	3	3	3	3	3	3	3	3	3	3	3	3	3	3	3	75	3	1
177	2	1	1	1	2	1	2	0	2	0	1	1	1	1	1	1	5	5	5	5	5	5	5	5	5	5	5	5	5	5	5	5	5	5	5	101	5	1
178	2	1	1	1	2	2	2	0	2	0	4	5	4	4	4	4	4	4	4	4	4	4	4	4	4	4	4	5	5	5	5	5	5	5	5	109	5	1
179	2	1	1	1	2	2	2	0	2	0	3	2	3	2	3	2	3	4	4	3	4	3	4	3	4	4	3	4	4	4	3	4	4	4	3	84	4	1
180	2	1	1	1	2	2	2	0	2	0	5	5	5	5	5	5	5	5	5	5	5	5	5	5	5	5	5	5	5	5	5	5	5	5	5	125	5	1
181	2	1	1	1	2	2	2	0	2	0	2	4	3	2	2	2	3	3	3	4	4	4	4	4	4	4	4	4	4	4	4	4	4	4	4	88	4	1
182	2	1	1	1	2	2	2	0	2	0	2	2	3	3	2	3	3	3	2	3	2	2	3	3	3	2	3	4	4	4	3	3	4	3	4	73	3	1
183	2	1	1	1	2	1	2	0	2	0	2	2	2	2	2	2	2	2	3	3	3	3	3	3	3	3	3	3	3	3	3	3	3	3	3	67	3	1
184	2	1	2	1	2	2	1	提高口语	2	0	3	3	3	3	3	3	4	4	4	4	4	4	4	4	4	4	4	5	4	5	5	5	4	4	4	98	4	1
185	2	1	1	1	2	2	2	0	2	0	4	3	3	4	4	3	4	4	3	3	4	3	3	3	4	4	3	3	4	4	4	4	3	4	3	88	4	1
186	2	1	2	1	2	2	2	0	2	0	3	2	3	2	2	2	3	3	3	3	3	3	3	4	3	3	4	3	4	4	4	4	5	3	3	79	4	1
187	2	1	1	1	2	2	2	0	2	0	1	2	2	2	2	2	2	2	2	2	2	2	2	2	2	2	2	2	2	3	3	3	3	3	3	55	3	1
188	2	1	2	1	2	2	2	0	2	0	5	5	5	5	5	5	5	5	5	5	5	5	5	5	5	5	5	5	4	5	5	5	4	5	5	123	5	1
189	2	1	2	1	2	2	2	0	2	0	2	2	2	3	2	2	2	2	2	2	2	2	2	2	2	2	2	3	3	3	3	3	4	3	3	60	3	1
190	2	1	3	1	2	2	1	语音工作坊，教学工作坊	2	0	2	3	2	3	2	3	4	3	4	3	3	4	2	3	3	4	3	2	3	4	3	3	4	4	5	79	4	1
191	2	1	2	1	2	2	2	0	2	0	3	3	2	3	3	3	3	3	3	3	3	3	3	3	3	3	3	3	3	3	3	3	3	3	3	74	3	1
192	2	1	1	1	2	2	2	0	2	0	2	2	2	2	2	2	3	3	3	3	3	3	3	3	3	3	3	3	3	3	3	3	3	3	3	69	3	1
193	2	1	1	1	2	2	2	0	2	0	1	1	1	1	1	1	2	2	2	4	3	4	3	5	3	4	4	5	5	5	5	5	5	5	5	82	4	1
194	2	1	1	1	2	2	2	0	2	0	1	2	2	2	2	2	4	4	4	4	4	3	3	3	3	3	3	5	5	5	5	5	5	5	5	89	4	1
195	1	1	1	1	2	2	2	0	2	0	2	2	3	3	3	3	3	3	3	3	3	3	3	3	4	4	4	3	3	3	3	3	4	3	4	78	4	1
196	2	1	2	1	2	2	2	0	1	半年家教	1	1	2	2	2	2	3	4	4	4	4	2	3	3	4	4	4	4	3	5	5	5	5	5	5	86	4	1
197	2	1	2	1	2	2	2	0	2	0	3	3	4	3	3	3	3	3	3	3	3	3	3	3	3	3	3	5	5	5	5	5	5	5	5	92	4	1
198	1	1	2	1	2	2	2	0	2	0	2	1	3	3	3	2	2	2	2	2	4	4	3	4	4	4	4	5	5	5	5	5	4	5	4	87	4	1
199	2	1	2	1	2	2	1	跨学科选修课	2	0	1	2	4	2	1	1	3	2	4	2	2	2	4	4	4	2	2	5	5	4	5	5	4	3	4	77	4	1
200	2	1	3	1	2	2	2	0	2	0	3	3	3	3	3	3	3	3	3	3	3	3	3	3	3	3	3	5	5	5	5	5	5	5	5	91	4	1
201	2	1	1	1	2	2	2	0	2	0	2	3	3	3	2	3	2	3	3	2	3	2	3	2	3	2	3	3	2	3	3	3	3	4	3	68	3	1
202	2	1	2	1	2	2	2	0	2	0	3	3	3	3	3	3	3	3	3	3	3	3	3	3	4	4	3	3	4	4	4	4	4	4	4	84	4	1
203	2	1	3	1	2	1	2	0	2	0	3	3	3	3	3	3	3	3	3	3	3	3	3	3	3	3	3	3	3	3	3	3	3	3	3	75	3	1
204	2	2	3	1	2	2	1	理论知识 设计课程	2	0	4	3	4	4	4	4	4	4	4	4	4	5	4	4	4	5	4	4	4	4	4	4	5	4	4	102	5	1
205	2	2	3	1	2	2	2	0	2	0	3	2	3	4	2	2	2	3	4	4	4	4	4	4	4	4	4	5	4	4	4	4	4	4	4	90	4	1
206	2	2	3	1	2	2	2	0	2	0	3	3	3	3	3	3	3	3	3	3	3	3	2	3	4	3	3	4	4	4	4	3	3	4	4	81	4	1
207	2	2	3	1	2	2	2	0	2	0	3	3	3	3	3	3	4	4	4	4	4	4	4	4	4	4	4	4	4	4	4	4	4	4	4	94	4	1
208	2	2	3	1	2	2	2	0	2	0	2	2	2	2	2	2	3	3	3	3	3	3	3	3	3	3	3	3	3	3	3	3	3	3	3	69	3	1
209	2	2	3	1	2	2	2	0	2	0	2	2	3	3	4	3	4	3	4	4	4	4	4	5	5	5	5	5	4	5	4	4	5	5	4	100	4	1
210	2	2	3	1	2	2	2	0	2	0	3	3	4	2	3	3	3	3	2	3	3	4	2	3	3	3	3	3	3	2	3	3	3	4	3	74	3	1
211	1	2	3	1	2	2	2	0	2	0	3	3	3	3	3	3	3	3	3	3	3	3	3	3	3	3	3	3	3	3	3	3	3	3	3	75	3	1
212	2	2	3	1	2	2	2	0	2	0	4	4	4	4	4	4	4	5	4	4	4	4	3	4	4	5	3	4	4	4	4	4	4	4	4	100	4	1
213	2	2	3	1	2	2	2	0	2	0	2	2	3	3	3	3	4	3	4	3	4	2	3	3	4	4	3	4	4	4	4	4	4	3	4	84	4	1
214	1	2	3	1	2	2	2	0	2	0	3	4	4	4	4	4	4	4	4	4	4	4	4	4	4	4	4	4	4	4	4	4	4	4	4	99	4	1
215	2	2	3	1	2	1	2	0	2	0	2	1	2	3	2	2	2	2	3	3	3	2	2	3	3	3	3	4	4	4	4	4	4	4	4	73	3	1
216	2	2	3	1	2	2	2	0	2	0	2	4	2	2	2	3	4	4	4	4	4	4	4	4	4	4	4	3	3	3	3	3	5	3	4	86	4	1
217	2	2	3	1	2	2	2	0	2	0	2	2	2	2	2	2	3	3	3	3	3	3	3	3	2	3	3	3	3	3	3	4	3	3	3	69	3	1
218	2	1	1	1	2	2	2	0	2	0	1	1	1	1	1	1	1	1	1	1	1	1	1	1	2	2	2	2	2	3	3	3	3	2	2	40	2	1
219	2	2	3	1	2	2	2	0	2	0	2	2	4	4	4	4	4	4	4	4	4	4	4	4	3	4	3	5	3	4	4	4	5	4	4	95	4	1
220	2	1	1	1	2	2	2	0	2	0	2	2	2	2	2	2	3	3	3	3	3	3	3	3	3	3	3	3	3	3	3	3	3	3	3	69	3	1
221	1	2	3	1	2	1	2	0	2	0	3	3	3	3	3	3	3	4	3	3	4	3	3	3	3	3	3	4	4	4	4	4	4	4	4	85	4	1
222	2	2	3	1	2	2	2	0	2	0	2	2	2	2	3	3	2	3	2	1	3	3	2	2	3	2	3	2	2	2	3	2	5	3	3	62	3	1
223	2	2	3	1	2	2	2	0	2	0	1	1	3	3	1	4	2	4	4	4	3	3	2	3	4	4	3	5	3	5	5	5	5	4	5	86	4	1
224	2	1	1	1	2	2	2	0	2	0	4	4	4	4	4	4	4	4	4	4	4	4	4	4	4	4	4	4	4	4	4	4	4	4	4	100	4	1
225	2	1	1	1	2	1	2	0	2	0	3	3	4	4	3	3	3	4	4	4	4	3	3	3	4	5	5	4	4	5	4	4	4	4	5	96	4	1
226	2	2	2	1	2	1	2	0	2	0	3	2	4	3	2	4	4	4	4	3	4	4	3	3	4	4	4	4	5	4	3	4	4	3	4	90	4	1
227	1	2	2	1	2	2	2	0	2	0	1	1	1	1	1	1	1	1	1	1	1	1	1	1	5	1	1	5	5	5	5	5	5	5	5	61	3	1
228	1	2	2	1	2	2	2	0	2	0	3	4	3	3	3	3	3	3	3	3	3	3	3	3	3	3	3	4	4	4	4	4	4	4	4	84	4	1
229	2	2	1	1	2	1	2	0	2	0	2	3	4	4	2	3	3	3	3	3	3	3	3	3	3	3	3	4	4	4	4	4	4	4	4	83	4	1
230	2	2	1	1	2	2	2	0	2	0	2	2	2	2	2	2	2	2	2	2	2	2	2	2	2	2	2	3	3	3	3	2	2	3	3	56	3	1
231	2	2	1	1	2	2	2	0	2	0	3	2	2	3	3	3	3	4	4	4	5	4	4	4	5	5	5	5	5	5	5	5	5	5	5	103	5	1
232	2	2	1	1	2	2	2	0	2	0	3	3	3	3	3	3	4	4	4	4	4	4	4	4	4	3	3	5	5	3	3	3	3	3	3	88	4	1
233	1	2	1	1	2	2	2	0	2	0	1	2	3	3	2	2	4	4	4	4	4	4	4	4	4	4	4	4	3	4	5	4	3	4	5	89	4	1
234	1	2	1	1	2	2	2	0	2	0	5	5	5	5	5	5	5	5	5	5	5	5	5	5	5	5	5	5	5	5	5	5	5	5	5	125	5	1
235	2	2	2	1	2	1	2	0	2	0	3	3	3	3	3	3	3	3	3	3	3	3	3	3	3	3	3	3	3	3	3	3	3	3	3	75	3	1
236	2	2	1	1	2	2	2	0	2	0	2	3	4	4	3	4	3	4	4	3	4	4	4	4	4	5	5	5	5	5	5	5	5	5	5	104	5	1
237	2	2	2	1	2	2	2	0	2	0	3	3	3	3	3	3	3	3	3	3	3	3	3	3	3	3	3	3	3	3	3	3	3	3	3	75	3	1
238	2	2	1	1	2	2	2	0	2	0	3	3	3	3	3	4	4	4	4	4	4	3	5	5	4	4	5	4	5	4	3	4	3	3	3	94	4	1
239	2	1	1	1	2	2	2	0	2	0	2	3	3	3	3	3	4	4	4	4	4	4	4	4	4	4	4	5	5	5	5	5	5	3	3	97	4	1
240	2	2	1	1	2	2	2	0	2	0	3	3	3	4	3	3	3	4	4	4	3	3	3	3	3	4	4	4	4	5	5	3	3	4	3	88	4	1
241	2	2	2	1	2	2	2	0	2	0	5	1	1	1	1	1	2	2	2	2	2	2	2	2	2	2	2	5	5	5	5	5	5	5	5	72	3	1
242	1	2	2	1	2	2	2	0	2	0	2	3	3	3	3	3	5	5	5	5	5	5	5	5	5	5	5	5	5	5	5	5	4	5	4	110	5	1
243	1	2	4	1	2	2	1	选修课，STEM	2	0	3	3	3	3	3	3	4	4	4	4	4	5	4	4	4	4	5	4	4	4	5	5	5	5	5	101	5	1
244	1	2	1	1	2	2	2	0	2	0	3	3	3	3	3	3	3	3	3	3	3	3	3	3	3	3	3	3	3	3	3	3	3	3	3	75	3	1
245	1	2	1	1	2	2	2	0	2	0	2	2	3	2	2	2	2	3	3	3	3	3	3	3	3	3	3	4	3	4	4	4	4	4	4	76	4	1
246	1	2	2	1	2	1	2	0	2	0	5	4	5	5	5	4	4	5	4	5	5	4	5	4	5	5	5	5	5	5	4	5	5	4	5	117	5	1
247	2	2	1	1	2	2	2	0	2	0	5	5	5	5	5	5	5	5	5	5	5	5	5	5	5	5	5	5	5	5	5	5	5	5	5	125	5	1
248	1	2	2	1	2	2	1	物理竞赛培训	2	0	3	3	3	4	4	3	3	3	3	3	3	4	3	3	3	3	3	4	4	4	4	4	4	3	4	85	4	1
249	1	1	2	1	2	2	1	对于跨学科融合教育的基本内涵，文献检索方式，教学方法，教学环境创设以及教学评价等方面进行了教育。	2	0	3	4	4	4	4	4	4	3	3	4	3	4	3	3	4	4	4	4	4	4	3	4	4	4	4	93	4	1
250	2	2	2	1	2	2	2	0	2	0	1	1	1	1	1	1	1	1	1	1	1	1	1	1	1	1	1	1	1	1	1	1	1	1	1	25	1	1
251	1	2	2	1	2	2	2	0	2	0	3	4	3	5	4	4	5	4	5	4	4	5	4	4	5	4	4	4	3	5	4	4	3	4	5	103	5	1
252	2	2	3	1	2	2	2	(跳过)	2	(跳过)	2	3	4	3	3	3	3	3	2	2	2	3	2	3	2	2	3	4	4	4	4	4	5	4	4	78	4	1
253	2	2	3	1	2	1	2	0	1	偶尔	3	3	3	3	3	3	3	3	3	3	4	4	3	4	3	3	4	3	3	3	4	3	3	4	3	81	4	0
254	2	1	2	1	2	2	2	0	2	0	3	3	3	3	3	3	3	3	3	3	3	3	3	3	3	3	3	4	4	4	4	4	3	3	4	81	4	0
255	1	1	3	1	2	2	2	0	2	0	3	4	3	4	3	4	3	4	3	4	3	4	4	3	4	3	4	3	4	3	4	4	3	3	3	87	4	0
256	2	1	2	1	2	2	2	0	1	一个月家教	3	3	4	3	2	3	4	4	4	4	4	4	5	4	4	4	4	4	4	4	4	4	4	4	4	95	4	0
257	2	1	3	2	2	1	2	0	2	0	5	5	5	5	5	5	5	5	5	5	5	5	5	5	5	5	5	5	5	5	5	5	5	5	5	125	5	0
258	2	1	3	2	2	2	2	0	2	0	3	3	3	3	3	3	3	3	3	3	3	3	3	3	3	3	3	3	3	3	3	4	4	4	4	79	4	0
259	2	1	3	2	2	2	2	0	1	三个月幼儿园实习	3	3	3	3	3	3	3	4	3	4	3	3	4	3	3	3	3	3	4	3	3	3	3	4	3	80	4	0
260	2	1	3	2	2	2	2	0	2	0	3	3	3	3	3	3	3	3	3	3	3	3	3	3	3	3	3	3	3	3	3	3	3	3	3	75	3	0
261	2	1	3	2	2	1	1	学习	1	无	5	5	5	5	5	5	5	5	5	5	5	5	5	5	5	5	5	5	5	5	5	5	5	5	5	125	5	0
262	2	2	2	2	2	2	2	0	2	0	3	3	3	3	3	3	3	3	3	3	3	3	3	3	3	3	3	3	3	3	3	3	3	3	3	75	3	0
263	2	2	2	2	2	2	2	0	2	0	4	4	4	4	4	4	4	4	4	4	4	4	4	4	4	4	3	3	4	4	4	4	4	4	4	98	4	0
264	1	2	2	2	2	2	2	0	2	0	3	3	3	3	3	3	4	4	4	4	4	3	4	3	3	4	3	5	5	5	4	5	5	4	4	95	4	0
265	2	2	3	2	2	2	1	课程	2	0	5	5	5	5	5	5	5	5	5	5	5	5	5	5	5	5	5	5	5	5	5	5	5	5	5	125	5	0
266	1	2	3	2	2	2	2	0	2	0	1	1	1	1	1	1	1	1	1	1	1	1	1	1	1	1	1	1	1	1	1	1	1	1	1	25	1	0
267	2	2	3	2	2	2	2	0	2	0	4	4	4	4	4	4	5	4	4	4	5	5	4	4	5	4	5	4	5	5	5	5	5	5	5	112	5	0
268	2	2	3	2	2	2	2	0	2	0	3	3	3	3	3	3	3	3	3	3	3	3	3	3	3	3	3	3	3	3	3	3	3	3	3	75	3	0
269	2	1	4	2	2	2	2	0	1	三个月	3	3	4	4	2	2	4	4	3	3	3	3	3	3	3	3	3	4	4	4	4	4	4	4	4	85	4	0
270	2	1	4	2	2	1	2	0	2	0	4	4	4	4	4	4	4	4	4	4	4	4	4	4	4	4	4	5	4	5	3	4	4	5	4	102	5	0
271	2	1	4	2	2	2	2	0	2	0	2	2	3	2	2	1	2	2	2	2	2	2	3	3	2	3	2	4	4	4	4	4	5	5	5	72	3	0
272	1	1	4	2	2	2	2	0	1	2年，思想政治教育——教育学	4	5	5	4	4	4	5	4	4	5	4	4	5	4	4	3	3	5	4	4	3	3	3	2	3	98	4	0
273	2	1	4	2	2	2	2	0	1	一学期的实习经历	4	4	4	4	4	4	3	4	3	4	4	4	4	4	3	3	4	4	4	4	4	4	4	4	4	96	4	0
274	2	2	3	2	2	2	2	0	2	0	2	2	3	3	3	3	3	3	3	3	3	3	3	2	3	3	3	3	3	3	3	3	3	3	3	72	3	0
275	2	2	3	2	2	2	2	0	2	0	1	3	2	2	1	1	2	2	3	2	2	2	2	2	3	3	3	3	5	5	5	5	5	5	5	74	3	0
276	2	1	4	2	2	2	2	0	2	0	3	4	3	3	4	3	3	4	4	3	3	3	3	3	4	4	4	4	4	5	5	4	4	5	5	94	4	0
277	2	1	4	2	2	2	2	0	1	三个月	3	5	3	4	3	3	5	5	4	4	3	3	3	4	5	3	3	3	4	5	2	3	5	3	4	92	4	0
278	2	1	4	2	2	1	2	0	1	半年	3	3	2	3	3	3	3	3	3	3	3	3	3	2	2	3	2	5	4	4	4	3	3	4	3	77	4	0
279	2	1	4	2	2	2	2	0	2	0	3	2	3	3	3	3	2	3	3	3	3	3	3	3	2	3	3	2	2	2	2	3	2	3	2	66	3	0
280	1	2	3	2	2	2	2	0	2	0	3	3	3	3	3	3	3	3	3	3	3	3	3	3	3	3	3	3	3	3	3	3	3	3	3	75	3	0
281	2	2	3	2	2	2	2	0	2	0	3	4	4	4	3	4	4	4	4	4	4	4	4	4	4	4	4	4	4	4	4	4	4	4	4	98	4	0
282	2	2	3	2	2	2	2	0	2	0	3	3	3	3	3	3	3	3	3	3	3	3	3	3	3	3	3	3	3	3	3	3	3	3	3	75	3	0
283	2	1	3	2	2	2	2	0	2	0	3	3	3	3	3	3	3	3	3	3	3	3	3	3	3	3	3	3	3	3	3	3	3	3	3	75	3	0
284	2	2	3	2	2	2	2	0	2	0	4	3	4	4	3	4	3	3	3	3	3	3	3	3	3	3	3	3	3	3	3	3	3	3	3	79	4	0
285	2	2	3	2	2	2	2	0	2	0	4	4	4	4	4	4	4	4	4	4	4	4	4	4	4	4	4	4	4	4	4	4	4	4	4	100	4	0
286	1	2	3	2	2	2	2	0	2	0	2	4	4	4	4	4	4	3	4	3	3	3	4	3	4	3	4	3	4	4	3	3	4	4	3	88	4	0
287	2	2	3	2	2	2	2	0	2	0	3	3	3	3	3	3	3	3	3	3	3	3	3	3	3	3	3	3	3	3	3	3	3	3	3	75	3	0
288	2	1	3	1	2	2	1	与专业有关的工作坊	1	一年的工作坊	3	3	4	2	3	2	2	2	3	3	4	4	3	4	5	3	3	5	4	5	5	4	4	5	4	89	4	0
289	1	1	1	2	2	2	1	创客教育	2	0	5	5	5	5	5	5	5	5	5	5	5	5	5	5	5	5	5	5	5	5	5	5	5	5	5	125	5	0
290	2	2	3	2	2	2	2	0	1	半年	4	4	4	4	4	4	4	4	4	4	4	4	4	4	4	4	4	4	4	4	4	4	4	4	4	100	4	0
291	1	2	2	2	2	2	2	0	2	0	4	4	4	5	5	5	5	4	4	4	4	5	5	5	4	4	5	4	4	5	4	4	4	5	5	111	5	0
292	1	1	2	2	2	2	2	0	2	0	3	4	3	3	3	3	3	4	4	3	3	3	3	3	3	4	3	3	4	3	3	3	4	4	4	83	4	0
293	2	2	2	2	2	2	2	0	2	0	3	3	2	3	3	2	3	3	3	3	3	3	4	4	4	4	4	4	3	4	3	3	4	4	4	83	4	0
294	2	1	2	2	2	2	2	0	2	0	3	3	3	3	3	3	3	3	3	3	3	3	3	3	3	3	3	3	3	3	3	3	3	3	3	75	3	0
295	2	1	3	1	2	2	1	教师技能培养	2	0	4	4	4	4	4	3	3	3	3	3	3	3	3	3	3	3	3	4	4	4	4	4	4	4	4	88	4	0
296	2	1	3	1	2	2	2	0	2	0	3	3	3	3	3	3	3	3	3	3	3	3	3	3	3	3	3	4	4	4	4	4	4	3	3	81	4	0
297	2	1	3	1	2	2	2	0	2	0	3	4	4	4	4	4	4	4	4	4	4	4	4	4	4	4	4	4	4	4	4	4	4	4	4	99	4	0
298	2	1	3	1	2	2	2	0	2	0	4	4	4	4	4	4	4	4	4	4	4	4	4	4	4	4	4	4	4	4	4	4	4	3	4	99	4	0
299	1	1	3	1	2	2	2	0	2	0	2	1	3	3	3	3	1	2	2	2	2	2	2	2	3	3	2	3	4	4	4	3	4	4	4	68	3	0
300	2	1	3	1	2	1	2	0	2	0	2	4	4	4	4	4	2	4	3	4	4	3	3	3	4	3	3	4	4	4	4	4	4	4	4	90	4	0
301	2	1	3	1	2	2	2	0	2	0	1	1	1	1	1	1	1	1	1	1	2	2	2	2	2	2	2	3	3	3	3	4	4	4	4	52	3	0
302	2	1	3	1	2	2	2	0	2	0	3	3	4	4	4	4	4	3	4	3	4	3	4	4	4	4	4	4	4	4	3	3	4	4	4	93	4	0
303	2	1	3	1	2	2	2	0	2	0	1	1	2	2	1	1	1	1	2	1	3	3	4	1	4	2	1	4	2	1	3	4	3	2	4	54	3	0
304	2	1	3	1	2	2	2	0	2	0	3	4	3	4	3	4	4	4	4	3	4	3	4	4	4	3	5	4	4	4	3	3	4	4	4	93	4	0
305	2	1	3	1	2	2	2	0	2	0	3	3	4	3	4	4	4	4	3	4	3	4	3	4	3	4	4	4	4	4	4	4	4	4	4	93	4	0
306	2	1	3	1	2	2	2	0	2	0	1	2	3	3	2	3	4	4	4	4	3	3	4	3	4	3	3	3	3	3	3	4	4	4	4	81	4	0
307	2	1	3	1	2	1	2	0	2	0	2	1	3	2	2	2	3	3	3	3	3	3	3	3	3	3	3	3	3	3	3	3	3	3	3	69	3	0
308	2	1	3	1	2	2	2	0	2	0	1	1	1	1	1	1	1	1	1	1	1	1	1	1	1	1	1	1	1	4	4	4	4	4	4	43	2	0
309	2	1	3	1	2	2	2	0	2	0	3	3	3	3	3	3	3	3	3	3	3	3	3	3	3	3	3	3	3	3	3	3	3	3	3	75	3	0
310	2	1	3	1	2	2	2	0	2	0	1	1	1	1	1	1	1	1	1	1	2	1	2	2	2	2	2	3	3	3	2	3	3	3	3	46	2	0
311	2	1	3	1	2	2	2	0	2	0	3	3	3	3	3	3	3	3	3	3	3	3	3	3	3	3	3	3	3	3	3	3	3	3	3	75	3	0
312	2	1	3	1	2	2	2	0	2	0	4	4	4	4	4	4	4	4	4	4	4	4	4	4	4	4	4	5	5	5	5	5	5	5	5	108	5	0
313	2	1	3	1	2	1	1	关于计算机在医院教学中的应用	1	3年	4	4	4	4	4	4	4	4	4	4	4	4	4	4	4	4	4	4	4	4	4	4	4	4	4	100	4	0
314	2	1	3	1	2	2	2	0	2	0	2	2	2	3	1	2	4	4	4	4	4	4	4	4	4	4	4	5	5	5	5	5	5	5	5	96	4	0
315	2	1	3	1	2	2	2	0	1	家教	2	3	3	4	3	3	4	4	4	4	4	3	3	3	3	4	3	4	4	4	4	4	4	4	4	89	4	0
316	2	1	3	1	2	2	2	0	2	0	3	3	3	3	3	3	3	3	3	3	3	3	3	3	3	3	3	3	3	3	3	3	3	3	3	75	3	0
317	2	1	3	1	2	2	2	(跳过)	2	(跳过)	2	2	3	2	4	3	2	3	4	4	5	5	5	5	5	5	5	5	5	5	5	5	5	5	5	104	5	0
318	2	1	2	2	3	2	2	0	2	0	1	3	5	4	3	3	3	3	3	3	3	3	3	3	3	3	3	5	5	5	5	5	5	5	5	92	4	#NULL!
319	2	1	2	2	3	2	2	0	2	0	1	1	2	2	2	1	3	3	3	3	3	3	3	3	4	4	4	2	3	3	3	2	3	4	4	69	3	#NULL!
320	2	1	3	2	3	1	1	课程与教学论	1	见习一到两周	5	5	5	5	5	5	5	5	5	5	5	5	5	5	5	5	5	5	5	5	5	5	5	5	5	125	5	#NULL!
321	2	1	4	2	3	2	2	0	2	0	3	3	3	3	3	3	3	3	3	3	3	3	3	3	3	3	3	4	4	4	4	4	4	4	4	83	4	#NULL!
322	2	1	1	2	3	2	2	0	2	0	5	5	5	5	5	5	5	5	5	5	5	5	5	5	5	5	5	5	5	5	5	5	5	5	5	125	5	#NULL!
323	2	1	1	2	3	2	2	0	2	0	2	2	3	2	2	3	3	3	4	4	4	4	4	4	4	4	4	5	5	5	5	5	5	5	5	96	4	#NULL!
324	2	2	3	1	3	2	2	0	2	0	2	2	4	4	3	3	3	4	4	4	4	3	3	4	4	4	4	4	4	4	5	4	5	5	4	94	4	#NULL!
325	2	1	4	2	3	2	2	0	2	0	2	3	3	4	2	4	4	4	4	4	4	4	4	3	4	4	3	3	5	3	4	4	5	3	3	90	4	#NULL!
326	2	2	3	1	3	2	2	0	2	0	3	4	4	3	2	3	4	4	4	4	4	4	4	4	4	3	4	4	4	4	4	4	4	4	4	94	4	#NULL!
327	2	1	2	2	3	2	2	0	2	0	3	4	4	4	4	4	4	4	4	4	4	4	4	4	4	4	4	4	4	4	4	4	4	4	4	99	4	#NULL!
328	2	1	4	1	3	2	2	0	2	0	2	4	3	2	3	3	3	2	3	3	3	2	2	3	5	2	2	3	4	4	4	4	4	3	3	76	4	#NULL!
329	2	1	2	2	3	1	2	0	2	0	2	3	3	2	2	2	3	3	3	3	3	3	3	3	3	3	3	4	4	4	4	5	5	5	5	83	4	#NULL!
330	2	1	2	2	3	2	2	0	2	0	3	3	3	3	3	2	3	3	3	2	4	3	3	3	3	2	4	2	4	2	3	2	3	3	3	72	3	#NULL!
331	2	2	4	1	3	2	2	0	2	0	3	3	3	3	3	3	3	3	3	3	3	3	3	3	3	3	3	3	3	3	3	3	3	3	3	75	3	#NULL!
332	2	1	1	2	3	2	2	0	2	0	3	3	2	2	2	2	2	2	2	2	2	2	2	2	2	2	2	2	2	2	2	3	3	3	3	56	3	#NULL!
333	2	1	3	1	3	2	2	0	2	0	2	2	3	3	2	2	2	3	4	2	3	1	2	2	3	3	2	4	3	2	2	3	3	2	2	62	3	#NULL!
334	1	1	3	1	3	2	2	0	2	0	4	3	4	4	4	4	3	4	4	4	3	4	4	4	4	4	4	5	4	5	4	4	4	4	4	99	4	#NULL!
335	2	1	1	2	3	2	2	0	2	0	2	2	2	2	3	2	2	2	2	2	3	2	3	2	3	2	2	2	2	2	2	2	3	2	2	55	3	#NULL!
336	2	1	3	2	3	2	2	0	2	0	2	1	3	3	3	4	4	3	4	3	4	3	4	3	5	4	4	5	3	5	5	5	4	5	3	92	4	#NULL!
337	2	2	3	1	3	1	2	0	2	0	4	3	3	3	3	3	3	2	2	2	2	2	4	4	4	4	4	3	2	5	4	4	3	4	4	81	4	#NULL!
338	1	1	4	1	3	2	2	0	1	两个月 实习经历	4	3	5	4	4	4	4	4	4	4	4	4	4	4	4	4	3	5	4	5	4	4	5	5	5	104	5	#NULL!
339	2	2	3	1	3	2	2	0	2	0	3	4	3	4	3	3	3	3	4	4	3	3	3	2	2	3	3	3	2	3	3	4	3	3	3	77	4	#NULL!
340	2	2	3	1	3	1	1	跨学科stem教育	2	0	5	5	5	5	5	5	5	5	5	5	5	5	5	5	5	5	5	5	4	5	5	5	5	5	5	124	5	#NULL!
341	2	1	3	1	3	2	2	0	2	0	3	1	3	2	1	1	2	2	2	2	2	2	2	2	2	2	2	2	3	2	2	2	3	2	3	52	3	#NULL!
342	1	1	2	1	3	2	2	0	2	0	3	3	3	3	3	3	3	3	3	3	3	3	3	3	3	3	3	5	4	3	3	3	4	4	4	81	4	#NULL!
343	2	1	1	1	3	2	2	0	2	0	2	3	3	3	3	3	3	3	3	3	3	3	3	3	3	3	3	3	3	3	3	3	3	3	3	74	3	#NULL!
344	2	1	3	1	3	2	2	0	2	0	3	3	3	4	2	2	3	4	3	3	4	3	3	3	4	4	4	4	3	3	3	4	4	3	3	82	4	#NULL!
345	1	1	3	1	3	2	2	0	2	0	3	4	4	4	3	4	4	4	4	4	4	4	4	4	4	4	4	4	4	5	5	4	4	4	4	100	4	#NULL!
346	2	1	2	1	3	2	2	0	2	0	2	2	2	2	2	2	2	2	2	2	3	3	3	3	2	2	2	2	2	2	2	2	2	2	2	54	3	#NULL!
347	2	1	2	1	3	2	2	0	2	0	2	2	2	2	2	2	2	2	2	2	2	2	2	2	2	2	2	4	4	4	4	4	4	4	4	66	3	#NULL!
348	2	1	1	1	3	2	1	创新创业	2	0	3	3	3	3	3	3	3	3	3	3	3	3	3	3	3	3	3	3	3	5	3	4	4	5	5	83	4	#NULL!
349	2	1	2	1	3	2	2	0	2	0	3	3	3	3	3	3	3	3	3	3	3	3	3	3	3	3	3	3	3	3	3	3	3	3	3	75	3	#NULL!
350	2	1	2	1	3	2	2	0	2	0	2	3	3	4	3	4	3	4	3	4	3	4	4	4	3	3	3	4	4	3	4	3	4	3	4	86	4	#NULL!
351	2	1	1	1	3	2	2	0	2	0	1	1	1	1	1	1	1	1	1	1	1	1	1	1	1	1	1	1	1	1	1	1	1	1	1	25	1	#NULL!
352	1	1	1	1	3	2	2	0	2	0	3	3	3	3	3	3	3	3	3	3	3	3	3	3	3	3	3	3	3	3	3	3	3	3	3	75	3	#NULL!
353	2	1	3	1	3	2	2	0	2	0	3	4	4	3	2	2	4	4	4	4	3	3	4	4	5	5	4	4	3	5	3	4	4	3	3	91	4	#NULL!
354	2	1	2	1	3	2	2	0	2	0	3	3	3	3	3	3	3	3	3	3	3	3	3	3	3	3	3	3	3	3	3	3	3	3	3	75	3	#NULL!
355	2	1	1	1	3	2	1	课程，学术会议	2	0	4	4	4	4	3	3	3	3	3	3	4	3	4	3	4	4	4	5	5	5	5	4	4	5	4	97	4	#NULL!
356	2	1	2	1	3	2	2	0	2	0	3	3	3	3	3	3	3	3	3	3	3	3	3	3	3	3	3	3	3	3	3	3	3	3	3	75	3	#NULL!
357	2	1	2	1	3	2	2	0	2	0	3	3	3	3	3	3	3	3	3	3	3	3	3	3	3	3	3	3	3	3	3	3	3	3	3	75	3	#NULL!
358	2	1	2	1	3	2	2	0	2	0	3	3	3	3	3	3	3	3	3	3	3	3	3	3	3	3	3	3	3	3	3	3	3	3	3	75	3	#NULL!
359	2	1	2	1	3	2	2	0	2	0	3	3	3	3	3	3	3	3	3	3	3	3	3	3	3	3	3	4	3	4	5	4	4	3	3	81	4	#NULL!
360	2	1	1	1	3	2	2	0	2	0	3	3	3	3	3	3	4	4	4	4	4	4	4	4	4	4	4	5	5	5	5	5	5	5	5	102	5	#NULL!
361	2	1	2	1	3	2	2	0	2	0	4	4	4	4	4	4	4	4	4	4	4	4	4	4	4	4	4	4	4	4	4	4	4	4	4	100	4	#NULL!
362	2	1	2	1	3	2	1	师范生技能	2	0	3	3	3	3	3	3	3	3	3	3	3	3	3	3	3	3	3	2	2	2	2	2	2	2	2	67	3	#NULL!
363	2	1	2	1	3	2	2	0	2	0	1	2	2	2	2	2	2	2	2	2	2	2	2	2	2	2	2	3	3	3	3	3	3	3	3	57	3	#NULL!
364	2	1	1	1	3	2	2	0	2	0	1	1	1	3	2	2	3	3	3	3	2	3	3	3	3	3	3	2	2	2	2	2	2	2	2	58	3	#NULL!
365	2	1	1	1	3	2	2	0	2	0	3	3	3	3	3	3	3	3	3	3	3	3	3	3	3	3	3	3	3	3	3	3	3	3	3	75	3	#NULL!
366	2	1	1	1	3	1	2	0	2	0	1	3	2	2	2	2	2	2	2	2	2	2	2	2	2	2	2	2	2	2	2	2	2	2	2	50	2	#NULL!
367	2	1	3	1	3	1	2	0	2	0	3	2	4	3	2	2	4	3	4	4	4	3	4	3	3	2	2	4	4	4	5	4	5	5	5	88	4	#NULL!
368	2	1	3	1	3	2	2	0	1	一个月 教育实习	3	2	3	1	3	2	3	4	4	4	4	3	3	4	3	4	4	3	3	4	4	4	4	4	3	83	4	#NULL!
369	2	1	3	1	3	1	2	0	2	0	3	3	3	3	3	2	4	4	4	4	4	4	4	4	4	4	4	3	3	3	3	3	3	3	3	85	4	#NULL!
370	2	1	2	1	3	2	2	0	2	0	3	3	3	3	3	3	3	3	3	3	3	3	3	3	3	3	3	3	3	3	3	3	3	3	3	75	3	#NULL!
371	2	1	1	1	3	2	2	0	2	0	3	3	3	3	3	3	3	3	3	3	3	3	3	3	3	3	3	3	3	3	3	3	3	3	3	75	3	#NULL!
372	2	1	1	1	3	2	2	0	2	0	3	3	3	3	3	3	4	4	4	4	4	4	4	4	4	4	4	4	4	4	4	4	4	4	4	94	4	#NULL!
373	2	1	3	1	3	2	2	0	2	0	4	3	4	3	2	2	3	4	3	4	3	4	4	3	3	3	4	5	5	5	5	4	4	3	5	92	4	#NULL!
374	2	1	2	1	3	2	2	0	2	0	1	1	1	2	1	1	2	2	2	2	2	2	2	2	2	2	2	3	3	3	3	3	3	3	3	53	3	#NULL!
375	1	1	1	1	3	1	2	0	2	0	3	3	3	3	3	3	3	3	3	3	3	3	3	3	3	3	3	4	4	4	4	4	4	4	4	83	4	#NULL!
376	2	1	3	1	3	2	2	0	2	0	3	3	3	3	3	3	3	3	3	3	3	3	3	3	3	3	3	4	4	4	4	4	4	4	4	83	4	#NULL!
377	2	1	1	1	3	2	2	0	2	0	3	3	2	3	3	3	2	4	4	4	3	3	3	3	3	3	3	4	4	4	4	3	3	3	3	80	4	#NULL!
378	2	1	3	1	3	2	1	衍纸、手工	1	一学期一周，教育见习	4	4	4	4	4	5	4	4	4	4	3	3	4	4	4	4	4	5	4	4	4	4	4	4	4	100	4	#NULL!
379	2	1	1	1	3	2	2	0	2	0	1	2	3	3	2	2	3	3	4	3	3	3	4	4	4	4	4	4	4	4	4	4	4	4	5	85	4	#NULL!
380	2	1	3	1	3	2	2	0	2	0	3	3	3	3	3	3	3	3	3	3	3	3	3	3	3	3	3	3	3	3	3	3	3	3	3	75	3	#NULL!
381	2	1	1	1	3	2	2	0	2	0	4	4	4	4	4	4	4	4	4	4	4	4	4	4	4	4	4	4	4	4	4	4	4	4	4	100	4	#NULL!
382	2	1	3	1	3	2	2	0	2	0	2	2	2	3	2	3	3	3	3	3	3	3	3	3	3	3	3	3	3	3	3	3	3	3	3	71	3	#NULL!
383	2	1	2	1	3	2	2	0	2	0	3	3	3	3	3	3	3	3	3	3	3	3	3	3	3	3	3	3	3	3	3	3	3	3	3	75	3	#NULL!
384	2	1	1	1	3	2	2	0	2	0	2	2	4	3	3	2	3	4	4	4	3	3	4	4	4	4	4	3	3	4	4	3	3	3	4	84	4	#NULL!
385	2	1	1	1	3	2	2	0	2	0	3	3	4	3	3	3	3	3	3	3	3	3	3	3	3	3	3	3	3	3	3	3	3	4	3	77	4	#NULL!
386	2	1	1	1	3	1	2	0	2	0	2	2	2	2	2	2	2	2	2	2	2	2	2	2	2	2	2	4	4	4	4	4	4	4	4	66	3	#NULL!
387	2	1	2	1	3	2	2	0	2	0	3	4	3	3	3	3	3	4	3	4	3	3	3	3	3	3	3	3	3	3	3	3	3	4	3	79	4	#NULL!
388	2	1	1	1	3	2	2	0	2	0	2	2	2	2	2	2	2	2	4	4	4	4	4	4	4	4	4	5	5	5	5	5	5	5	5	92	4	#NULL!
389	2	1	1	1	3	2	2	0	2	0	3	3	3	3	3	3	3	3	3	3	3	3	3	3	3	3	3	3	3	3	3	3	3	3	3	75	3	#NULL!
390	2	1	1	1	3	2	2	0	2	0	1	1	2	2	2	1	2	2	2	2	2	2	2	2	3	3	2	3	2	4	3	4	4	4	4	61	3	#NULL!
391	2	1	1	1	3	2	2	0	2	0	4	4	4	4	4	4	4	4	4	4	4	4	4	4	4	4	4	5	5	5	5	5	5	5	5	108	5	#NULL!
392	2	1	1	1	3	2	2	0	2	0	2	2	3	3	3	3	3	3	3	3	3	3	3	3	3	3	3	4	4	4	4	4	4	3	4	80	4	#NULL!
393	2	1	1	1	3	2	2	0	2	0	2	2	3	2	2	3	2	4	3	3	3	3	3	3	3	3	3	3	3	4	4	4	4	4	4	77	4	#NULL!
394	2	1	1	1	3	2	2	0	2	0	2	2	3	2	2	2	2	2	2	3	2	3	2	3	2	3	3	3	4	4	3	4	4	3	4	69	3	#NULL!
395	2	1	3	1	3	2	2	0	2	0	2	2	4	3	2	3	3	3	3	3	3	4	3	3	5	4	4	4	4	4	4	4	4	4	4	86	4	#NULL!
396	2	1	1	1	3	2	2	0	2	0	1	1	1	1	1	1	1	4	4	4	4	4	4	4	4	4	4	4	4	4	4	4	4	4	4	79	4	#NULL!
397	1	1	1	1	3	2	2	0	2	0	3	2	3	3	2	3	3	3	3	3	3	3	3	3	3	3	3	3	3	3	3	3	3	3	3	73	3	#NULL!
398	2	1	1	1	3	2	2	0	2	0	3	3	3	3	3	3	3	3	4	4	4	4	4	4	4	4	3	5	5	5	5	5	5	5	5	99	4	#NULL!
399	2	1	1	1	3	2	2	0	2	0	3	3	3	3	3	3	3	3	3	3	3	3	3	3	3	3	3	5	5	5	5	5	5	3	3	87	4	#NULL!
400	2	1	3	1	3	2	2	0	2	0	3	3	3	2	1	1	2	3	3	3	4	3	3	4	4	4	4	5	5	5	5	5	5	5	5	90	4	#NULL!
401	2	1	4	1	3	2	2	0	2	0	2	3	3	3	3	3	4	3	3	3	3	3	3	3	3	3	3	4	3	4	3	4	4	4	4	81	4	#NULL!
402	2	1	3	1	3	2	2	0	2	0	3	3	3	3	3	3	3	3	3	3	3	3	3	3	3	3	3	3	3	3	3	3	3	3	3	75	3	#NULL!
403	2	1	3	1	3	2	1	数学相关教学	1	有两三个月	4	2	4	3	3	4	3	4	4	4	4	4	3	3	3	3	3	3	4	4	4	4	4	3	4	88	4	#NULL!
404	1	1	1	1	3	2	2	0	2	0	3	3	3	3	3	3	3	3	3	3	3	3	3	3	3	3	3	5	3	5	5	5	5	5	5	89	4	#NULL!
405	2	1	3	1	3	2	2	0	2	0	1	2	2	2	1	1	2	2	2	2	2	2	2	2	1	2	2	5	5	5	5	5	5	5	5	70	3	#NULL!
406	2	1	1	1	3	2	2	0	2	0	2	2	2	3	2	2	3	3	3	3	3	3	3	3	3	3	3	5	5	5	5	5	5	5	5	86	4	#NULL!
407	2	1	1	1	3	2	2	0	2	0	1	1	1	3	1	1	3	4	4	4	4	4	3	4	4	4	4	4	5	5	5	4	5	4	4	86	4	#NULL!
408	1	1	3	1	3	2	2	0	2	0	1	1	2	1	1	1	2	2	2	2	2	2	2	1	2	2	1	3	2	2	2	2	4	5	2	49	2	#NULL!
409	2	1	3	1	3	2	2	0	2	0	1	1	1	1	1	1	2	1	1	1	1	2	2	1	1	1	1	2	2	5	3	2	5	2	3	44	2	#NULL!
410	2	1	1	1	3	2	2	0	2	0	1	1	1	1	1	1	1	1	1	1	1	1	1	1	1	1	1	5	5	5	5	5	5	5	5	57	3	#NULL!
411	2	1	1	1	3	2	2	0	2	0	1	1	1	1	1	1	1	3	3	3	3	3	3	4	4	4	4	4	4	5	4	4	4	4	4	74	3	#NULL!
412	2	1	1	1	3	2	2	0	2	0	2	2	3	3	2	2	3	3	3	3	3	3	3	3	3	3	3	3	3	3	3	3	3	3	3	71	3	#NULL!
413	2	1	1	1	3	2	2	0	2	0	2	3	3	3	3	3	3	3	3	3	3	2	3	3	3	2	3	4	4	4	4	3	3	4	3	77	4	#NULL!
414	2	1	1	1	3	2	2	0	2	0	1	1	1	1	1	1	1	2	2	2	2	2	2	2	2	2	2	2	3	4	5	5	5	5	5	61	3	#NULL!
415	2	1	3	1	3	2	2	0	2	0	3	2	3	2	3	2	3	3	3	3	2	2	2	2	2	3	3	4	4	4	3	3	4	4	3	72	3	#NULL!
416	2	1	1	1	3	2	2	0	2	0	3	3	3	3	3	3	3	3	3	3	3	3	3	3	3	3	3	3	3	3	3	3	3	3	3	75	3	#NULL!
417	2	1	1	1	3	2	2	0	2	0	3	3	3	2	3	3	3	4	4	4	4	3	2	3	3	3	4	4	3	5	5	4	5	4	5	89	4	#NULL!
418	2	1	4	1	3	2	2	0	2	0	2	3	2	2	1	2	2	2	3	2	4	3	3	4	4	2	4	4	3	5	5	5	5	5	5	82	4	#NULL!
419	2	2	1	2	3	2	2	0	2	0	3	3	3	3	3	3	3	3	3	3	3	3	3	3	3	3	3	4	4	4	4	4	4	4	4	83	4	#NULL!
420	2	1	4	1	3	2	2	(跳过)	2	(跳过)	2	2	2	2	2	2	2	3	3	3	3	3	3	3	4	4	4	5	5	5	5	5	5	5	5	87	4	#NULL!
421	1	2	4	1	4	2	2	0	2	0	4	3	3	3	5	3	4	4	4	4	3	4	3	4	4	3	4	3	4	4	4	4	4	4	4	93	4	#NULL!
422	2	1	4	1	4	1	1	课程	2	0	4	3	4	4	3	4	3	3	4	3	4	3	3	4	3	4	3	3	3	4	3	4	3	3	4	86	4	#NULL!
423	2	1	3	1	4	2	2	0	2	0	2	1	1	2	2	2	2	2	2	2	2	2	2	2	2	2	2	3	3	3	3	3	3	3	3	56	3	#NULL!
424	2	2	3	1	4	2	2	0	2	0	3	3	2	2	3	2	2	3	4	3	2	4	3	2	4	3	3	4	5	4	5	5	4	5	4	84	4	#NULL!
425	2	1	3	1	4	2	2	0	2	0	3	3	3	3	3	3	3	4	3	4	4	3	3	3	4	4	4	4	4	4	4	4	4	4	4	89	4	#NULL!
426	2	2	3	1	4	1	2	0	2	0	3	3	3	3	3	3	3	3	3	3	3	3	3	3	3	3	3	3	3	3	3	3	3	3	3	75	3	#NULL!
427	2	2	1	1	4	2	2	0	2	0	3	3	3	3	3	3	3	3	3	3	3	3	3	3	3	3	3	3	3	3	3	3	3	3	3	75	3	#NULL!
428	2	2	1	1	4	2	2	0	2	0	2	3	3	3	3	3	3	3	3	3	3	3	3	3	3	3	3	3	3	3	3	3	3	3	3	74	3	#NULL!
429	2	2	1	1	4	2	2	0	2	0	1	1	1	1	1	1	1	4	4	4	4	4	4	4	4	4	4	4	4	4	4	4	4	3	4	78	4	#NULL!
430	2	1	1	1	4	2	2	0	2	0	4	4	4	4	4	4	4	4	4	4	4	4	4	4	4	4	4	4	4	4	4	4	4	4	4	100	4	#NULL!
431	2	2	1	1	4	2	2	0	2	0	1	1	1	1	1	1	1	1	1	1	1	1	1	1	1	1	1	1	1	1	1	1	1	1	1	25	1	#NULL!
432	2	2	1	1	4	2	2	0	2	0	2	2	2	2	1	1	4	4	4	4	4	4	4	4	4	4	4	5	5	5	5	5	5	5	5	94	4	#NULL!
433	2	2	1	1	4	2	2	0	2	0	2	2	3	3	2	2	3	3	3	3	3	3	3	3	3	3	3	4	4	4	4	4	4	4	4	79	4	#NULL!
434	2	2	1	1	4	2	2	0	2	0	3	3	2	2	2	2	2	2	3	3	2	2	2	2	3	2	2	3	2	2	2	2	2	2	2	56	3	#NULL!
435	2	2	2	1	4	2	2	0	2	0	1	1	1	1	1	1	1	1	1	1	1	1	1	1	1	1	1	1	1	1	1	1	1	1	1	25	1	#NULL!
436	2	2	1	1	4	2	2	0	2	0	5	5	5	5	5	5	5	5	5	5	5	5	5	5	5	5	5	5	5	5	5	5	5	5	5	125	5	#NULL!
437	1	2	1	1	4	2	2	0	2	0	2	2	3	4	3	4	2	3	3	2	3	3	2	4	3	3	4	3	3	3	4	4	4	4	4	79	4	#NULL!
438	1	2	2	1	4	2	2	0	2	0	3	3	3	3	3	3	3	3	3	3	3	3	3	3	3	3	3	3	3	3	3	3	3	3	3	75	3	#NULL!
439	2	2	1	1	4	2	2	0	2	0	3	4	3	4	2	3	3	3	4	4	4	3	4	3	4	4	4	4	4	4	4	3	4	3	4	89	4	#NULL!
440	2	2	2	1	4	2	2	0	2	0	4	4	4	4	4	4	4	4	4	4	4	4	4	4	4	4	4	4	4	4	4	4	4	4	4	100	4	#NULL!
441	2	2	3	1	4	2	2	0	2	0	3	3	3	3	3	3	3	3	3	3	3	3	3	3	3	3	3	5	5	5	5	5	5	5	5	91	4	#NULL!
442	1	2	1	1	4	2	2	0	2	0	3	3	3	3	3	3	5	5	5	5	5	5	5	5	4	4	4	4	5	4	5	4	5	4	5	106	5	#NULL!
443	2	2	1	1	4	2	2	0	2	0	4	3	4	3	4	3	4	3	4	3	4	3	4	3	4	3	4	4	3	4	3	4	3	4	3	88	4	#NULL!
444	1	2	1	1	4	1	2	0	2	0	5	5	5	5	5	5	5	5	5	5	5	5	5	5	5	5	4	5	5	5	5	5	5	5	5	124	5	#NULL!
445	1	2	1	1	4	2	2	0	2	0	2	1	3	2	2	2	1	2	2	2	2	2	1	3	3	2	2	2	2	2	2	1	3	1	1	48	2	#NULL!
446	1	2	1	1	4	2	2	0	2	0	4	4	4	4	4	4	4	4	4	4	4	4	3	4	4	4	5	5	4	5	5	4	4	4	5	104	5	#NULL!
447	1	2	1	1	4	2	2	0	2	0	3	5	3	4	4	3	4	4	4	4	4	3	4	4	4	4	4	4	4	4	4	4	4	4	4	97	4	#NULL!
448	2	1	1	1	4	2	2	0	2	0	5	5	5	5	5	5	5	5	5	5	5	5	5	5	5	5	5	5	5	5	5	5	5	5	5	125	5	#NULL!
449	2	2	1	1	4	2	2	0	2	0	3	3	3	3	3	3	3	3	3	3	3	3	3	3	3	3	3	3	3	3	3	3	3	3	3	75	3	#NULL!
450	1	1	3	1	4	1	1	见习	1	一个月	5	5	5	5	5	5	5	5	5	5	5	5	5	5	5	5	5	5	5	5	5	5	5	5	5	125	5	#NULL!
451	1	2	1	1	4	2	2	0	2	0	5	5	5	5	5	5	5	5	5	5	5	5	5	5	5	5	5	5	5	5	5	5	5	5	5	125	5	#NULL!
452	2	1	1	1	4	2	2	0	2	0	3	3	4	3	3	3	3	3	3	3	4	4	3	3	4	3	3	4	4	4	4	4	4	4	4	87	4	#NULL!
453	2	1	3	1	4	2	2	0	2	0	3	3	3	3	3	3	3	4	3	3	4	3	4	3	3	3	3	4	4	4	4	4	4	4	4	86	4	#NULL!
454	2	1	3	1	4	2	2	0	2	0	1	1	1	3	3	3	5	5	3	3	3	3	3	3	3	3	3	3	3	3	3	3	3	3	3	73	3	#NULL!
455	2	1	3	1	4	2	2	0	2	0	3	3	3	3	3	3	3	3	3	3	4	4	4	4	4	4	4	3	4	4	4	3	4	3	4	87	4	#NULL!
456	1	1	2	1	4	2	2	0	2	0	1	1	1	1	1	2	2	2	2	2	2	2	2	2	2	2	2	2	2	2	2	2	2	2	2	45	2	#NULL!
457	1	2	1	1	4	2	2	0	2	0	3	3	3	3	3	3	3	3	3	3	3	3	3	3	3	3	3	3	3	3	3	3	3	3	3	75	3	#NULL!
458	2	1	3	1	4	2	2	0	2	0	3	3	3	3	3	3	4	4	4	4	4	4	4	4	4	4	4	4	4	4	4	4	4	4	4	94	4	#NULL!
459	1	1	1	1	4	2	2	0	2	0	3	3	3	3	3	3	3	3	3	3	3	3	3	3	3	3	3	3	3	3	3	3	3	3	3	75	3	#NULL!
460	2	1	3	1	4	2	2	0	2	0	3	3	3	3	3	3	3	3	3	3	3	3	3	3	3	3	3	3	3	3	3	3	3	3	3	75	3	#NULL!
461	2	1	3	1	4	2	2	0	2	0	4	4	4	4	4	4	4	4	4	4	4	4	4	4	4	4	4	4	4	4	4	4	4	4	4	100	4	#NULL!
462	2	1	3	1	4	2	2	0	2	0	3	3	3	3	3	3	3	3	3	3	3	3	3	3	3	3	3	3	3	3	3	3	3	3	3	75	3	#NULL!
463	2	1	3	1	4	2	2	0	2	0	3	3	3	3	3	3	3	3	3	3	3	3	3	3	3	3	3	3	3	3	3	3	3	3	3	75	3	#NULL!
464	2	1	3	1	4	2	2	0	2	0	3	3	3	3	3	3	3	3	3	3	3	3	3	3	3	3	3	3	3	3	3	3	3	3	3	75	3	#NULL!
465	2	1	3	1	4	2	2	0	2	0	3	2	3	3	3	3	3	3	3	3	3	3	3	3	3	3	3	3	3	3	3	3	3	3	3	74	3	#NULL!
466	2	1	3	1	4	2	2	0	2	0	3	3	3	3	3	3	3	3	3	3	3	3	3	3	3	3	3	3	3	3	3	3	3	3	3	75	3	#NULL!
467	2	1	4	2	4	2	2	0	2	0	4	4	4	4	4	4	4	4	4	4	4	4	4	4	4	4	4	4	4	4	4	4	4	4	4	100	4	#NULL!
468	2	2	1	1	4	2	2	0	2	0	5	5	5	5	5	5	5	5	5	5	5	5	5	5	5	5	5	5	5	5	5	5	5	5	5	125	5	#NULL!
469	2	1	3	1	4	2	2	0	2	0	2	3	2	3	2	2	3	3	3	3	3	3	3	3	3	3	3	3	3	3	3	3	3	3	3	71	3	#NULL!
470	2	1	3	1	4	2	2	0	2	0	3	3	3	3	3	3	3	3	3	3	4	3	3	4	3	3	4	4	4	3	3	3	3	4	5	83	4	#NULL!
471	2	1	3	1	4	2	2	0	2	0	3	3	3	3	3	3	3	3	3	3	3	3	3	3	3	3	3	3	3	3	3	3	3	3	3	75	3	#NULL!
472	2	1	3	1	4	2	2	0	2	0	1	1	1	1	1	1	1	1	1	1	1	1	1	2	1	1	1	4	4	2	2	2	4	3	2	41	2	#NULL!
473	1	1	1	1	4	2	2	0	2	0	3	3	3	3	3	3	4	4	4	4	4	4	4	4	4	4	4	4	4	4	4	4	4	4	4	94	4	#NULL!
474	1	1	3	1	4	2	2	0	2	0	3	3	3	3	3	3	3	3	3	3	3	3	3	3	3	3	3	3	3	3	3	3	3	3	3	75	3	#NULL!
475	2	1	3	1	4	1	1	无	2	0	1	1	1	1	1	1	1	1	1	1	1	1	1	1	1	1	1	4	4	4	4	4	4	4	4	49	2	#NULL!
476	2	1	3	1	4	2	2	0	2	0	3	3	4	3	3	3	3	4	3	4	3	3	3	3	4	3	3	4	5	4	4	3	4	5	4	88	4	#NULL!
477	2	1	3	1	4	1	1	四年	1	四年	5	5	5	5	5	5	5	5	5	5	5	5	5	5	5	5	5	5	5	5	5	5	5	5	5	125	5	#NULL!
478	2	1	3	1	4	2	2	0	2	0	4	3	4	3	3	3	4	3	4	3	4	4	3	4	3	4	4	3	3	4	3	3	3	3	3	85	4	#NULL!
479	2	1	3	1	4	2	2	0	2	0	3	3	3	3	3	3	2	2	2	2	2	2	2	2	2	2	2	2	2	2	2	2	2	2	2	56	3	#NULL!
480	2	1	3	1	4	2	2	0	2	0	3	3	3	3	3	3	3	3	3	3	3	3	3	3	3	3	3	3	3	3	3	3	3	3	3	75	3	#NULL!
481	1	1	3	1	4	2	2	0	2	0	3	3	3	3	3	3	3	3	3	3	3	3	3	3	3	3	3	3	3	3	3	3	3	3	3	75	3	#NULL!
482	2	1	3	1	4	2	2	0	2	0	3	3	3	3	3	3	3	3	3	3	3	3	3	3	3	3	3	3	3	3	3	3	3	3	3	75	3	#NULL!
483	2	1	4	2	4	2	2	0	1	3年	3	4	4	4	3	3	3	3	4	4	4	4	4	4	4	5	4	4	4	4	4	4	4	3	4	95	4	#NULL!
484	2	1	1	1	4	2	2	0	2	0	2	2	3	2	3	3	3	3	3	3	3	3	3	3	3	3	3	3	3	3	3	3	3	3	3	72	3	#NULL!
485	2	1	3	1	4	2	2	0	2	0	3	4	3	4	4	4	3	3	3	3	3	3	3	3	3	3	3	3	3	3	3	3	3	5	5	83	4	#NULL!
486	2	1	3	1	4	2	2	0	2	0	3	3	3	3	3	3	3	3	3	3	3	3	3	3	3	3	3	3	3	3	3	3	3	3	3	75	3	#NULL!
487	2	1	3	1	4	2	2	0	2	0	4	4	4	4	4	4	4	4	4	4	4	4	4	4	4	4	4	4	4	4	4	4	4	4	4	100	4	#NULL!
488	2	1	3	1	4	2	2	0	2	0	3	3	3	3	3	3	3	3	3	3	3	3	3	3	3	3	3	3	3	3	3	3	3	3	3	75	3	#NULL!
489	2	1	2	1	4	2	2	0	2	0	3	3	3	3	3	3	3	3	3	3	3	3	3	3	3	3	3	3	3	3	3	3	3	3	3	75	3	#NULL!
490	2	1	1	1	4	2	2	0	2	0	4	4	4	4	4	4	4	4	4	4	4	4	4	4	4	4	4	4	4	4	4	4	4	4	4	100	4	#NULL!
491	2	1	2	1	4	1	2	0	2	0	4	4	4	4	4	4	4	4	4	2	4	4	4	4	4	4	4	4	4	4	4	4	4	4	4	98	4	#NULL!
492	2	1	3	1	4	2	2	0	2	0	1	3	2	1	1	1	4	4	4	4	4	4	4	4	4	4	4	4	4	4	4	4	4	4	4	85	4	#NULL!
493	2	1	1	1	4	2	2	0	2	0	3	3	3	3	3	3	3	3	3	3	3	3	3	3	3	3	3	3	3	3	3	3	3	3	3	75	3	#NULL!
494	1	1	3	1	4	1	2	0	2	0	3	3	3	3	3	3	3	3	3	3	3	3	3	3	3	3	3	3	3	3	3	3	3	3	3	75	3	#NULL!
495	2	1	3	1	4	2	1	师范教学	2	0	3	3	3	3	3	3	3	3	3	3	3	3	3	3	3	3	3	3	3	3	3	3	3	3	3	75	3	#NULL!
496	2	1	2	1	4	2	2	0	2	0	3	3	3	3	3	3	3	3	3	3	3	3	3	3	3	3	3	3	3	3	3	3	3	3	3	75	3	#NULL!
497	2	1	3	1	4	2	2	0	2	0	2	2	3	3	3	3	4	4	4	4	4	4	4	4	4	4	4	5	5	5	5	5	5	5	5	100	4	#NULL!
498	2	1	3	1	4	2	2	0	2	0	3	3	3	3	3	3	3	3	3	3	3	3	3	3	3	3	3	3	3	3	3	3	3	3	3	75	3	#NULL!
499	1	1	3	1	4	2	2	0	2	0	1	1	3	3	2	2	2	3	2	3	3	2	3	2	2	3	3	2	3	3	3	3	2	3	3	62	3	#NULL!
500	1	1	3	1	4	2	2	0	2	0	3	3	3	3	3	3	3	3	3	3	3	3	3	3	3	3	3	3	3	3	3	3	3	3	3	75	3	#NULL!
501	2	1	1	1	4	2	2	0	2	0	3	3	3	3	3	3	3	3	4	4	4	4	3	4	4	4	4	4	4	5	4	4	4	4	4	92	4	#NULL!
502	1	1	2	1	4	1	1	科技技术	2	0	2	2	3	2	2	2	3	3	2	2	2	3	2	2	2	2	3	2	3	2	3	2	2	3	2	58	3	#NULL!
503	2	1	3	1	4	2	2	0	2	0	1	1	2	2	1	2	2	3	3	4	4	3	3	3	4	4	2	4	3	4	3	4	4	4	4	74	3	#NULL!
504	2	1	1	1	4	2	2	0	2	0	3	3	3	3	3	3	3	3	3	3	3	3	3	3	3	3	3	3	3	3	3	3	3	3	3	75	3	#NULL!
505	1	1	1	1	4	2	2	0	2	0	3	3	3	4	3	3	3	4	3	4	4	3	3	3	3	4	4	3	2	3	4	3	3	3	3	81	4	#NULL!
506	2	1	1	1	4	2	2	0	2	0	3	3	3	3	3	3	3	3	3	3	3	3	3	3	3	3	3	3	3	3	3	3	3	3	3	75	3	#NULL!
507	1	1	1	1	4	2	2	0	2	0	3	4	4	4	4	4	4	4	4	4	4	4	4	5	4	5	4	5	5	5	5	4	5	5	5	108	5	#NULL!
508	2	1	3	1	4	2	2	0	2	0	3	3	3	3	3	3	3	3	3	3	3	3	3	3	3	3	3	3	3	3	3	3	3	3	3	75	3	#NULL!
509	2	1	3	1	4	1	2	0	2	0	3	3	3	3	3	3	3	3	3	3	3	3	3	3	3	3	3	3	3	3	3	3	3	3	3	75	3	#NULL!
510	2	1	1	1	4	2	2	0	2	0	3	3	3	3	3	3	3	3	3	3	3	3	3	3	3	3	3	3	3	3	3	3	3	3	3	75	3	#NULL!
511	2	1	3	1	4	2	2	0	2	0	1	1	2	2	2	2	2	2	2	2	2	2	2	2	2	2	2	2	2	2	2	2	2	2	2	48	2	#NULL!
512	1	1	2	1	4	2	2	0	2	0	3	3	3	3	3	3	3	3	3	3	3	3	3	3	3	3	3	3	3	3	3	3	3	3	3	75	3	#NULL!
513	2	1	3	1	4	2	2	0	2	0	3	3	3	3	3	3	3	3	3	3	3	3	3	3	3	3	3	3	3	3	3	3	3	3	3	75	3	#NULL!
514	1	2	3	1	4	2	2	0	2	0	3	3	3	3	3	3	3	3	3	3	3	3	3	3	3	3	3	3	3	3	3	3	3	3	3	75	3	#NULL!
515	2	1	3	1	4	2	2	0	2	0	3	3	3	3	3	3	3	4	3	4	3	3	3	3	4	4	3	4	4	4	4	4	3	3	3	84	4	#NULL!
516	2	1	1	1	4	2	2	0	2	0	4	4	4	4	4	4	4	4	4	4	4	4	4	4	4	4	4	4	4	4	4	4	4	4	4	100	4	#NULL!
517	1	1	3	1	4	2	2	0	1	无	3	3	3	3	3	3	3	3	3	3	3	3	3	3	3	3	3	3	3	3	3	3	3	3	3	75	3	#NULL!
518	2	2	3	1	4	1	1	会议讲座	1	无	4	3	4	4	3	4	4	3	3	4	4	3	3	4	4	3	4	4	3	3	4	3	4	4	3	89	4	#NULL!
519	1	1	3	1	4	2	2	0	2	0	3	3	3	3	3	3	3	3	3	3	3	3	3	3	3	3	3	3	3	3	3	3	3	3	3	75	3	#NULL!
520	2	1	3	1	4	2	2	0	2	0	3	3	3	3	3	3	3	3	3	3	3	3	3	3	3	3	3	3	3	3	3	3	3	3	3	75	3	#NULL!
521	2	1	3	1	4	2	2	0	2	0	3	3	3	3	3	3	3	3	3	3	3	3	4	3	3	3	3	3	3	3	3	3	3	3	4	77	4	#NULL!
522	2	1	3	1	4	2	2	0	2	0	4	4	4	4	4	4	4	4	4	4	4	4	4	4	4	4	4	4	4	4	4	4	4	4	4	100	4	#NULL!
523	2	1	3	1	4	2	2	0	2	0	3	3	3	4	3	4	4	3	3	4	3	4	3	4	3	4	3	3	4	4	4	4	4	4	4	89	4	#NULL!
524	1	1	1	1	4	2	2	0	2	0	3	3	3	3	3	3	3	3	3	3	3	3	3	3	3	3	3	3	3	3	3	3	3	3	3	75	3	#NULL!
525	2	1	3	1	4	2	2	0	2	0	1	1	1	1	1	1	1	1	1	1	1	1	1	1	1	1	1	2	2	2	2	2	2	2	2	33	2	#NULL!
526	2	2	2	1	4	2	2	0	2	0	5	5	5	5	5	5	5	5	5	5	5	5	5	5	5	5	5	5	5	5	5	5	5	5	5	125	5	#NULL!
527	2	1	1	1	4	2	2	0	2	0	3	3	3	3	3	3	3	3	3	3	3	3	3	3	3	3	3	4	4	4	4	4	4	4	4	83	4	#NULL!
528	2	1	1	1	4	2	2	0	2	0	3	4	4	4	4	4	4	4	4	4	4	4	4	4	4	4	4	5	5	5	5	5	5	5	5	107	5	#NULL!
529	2	1	3	1	4	2	2	0	2	0	3	3	3	3	3	3	3	3	3	3	3	3	3	3	3	3	3	3	3	3	3	3	3	3	3	75	3	#NULL!
530	2	1	3	1	4	2	2	0	2	0	5	5	5	5	5	5	5	5	5	5	5	5	5	5	5	5	5	5	5	5	5	5	5	5	5	125	5	#NULL!
531	2	1	3	1	4	2	2	0	2	0	3	3	3	3	3	3	3	3	3	3	3	3	3	3	3	3	3	3	3	3	3	3	3	3	3	75	3	#NULL!
532	2	1	3	1	4	2	2	0	2	0	3	2	3	2	2	3	3	3	3	3	3	3	3	3	3	3	3	3	4	4	4	4	4	4	4	79	4	#NULL!
533	2	1	2	1	4	2	2	0	2	0	3	2	2	2	2	2	4	4	4	4	4	4	4	4	4	4	4	4	4	4	4	4	4	4	4	89	4	#NULL!
534	1	1	1	1	4	2	2	0	2	0	2	2	4	4	2	4	1	2	5	2	4	1	1	2	2	4	4	2	3	4	2	1	5	3	3	69	3	#NULL!
535	2	2	1	1	4	2	2	0	2	0	3	3	3	3	3	3	3	3	3	3	3	3	3	3	3	3	3	3	3	3	3	3	3	3	3	75	3	#NULL!
536	1	2	1	1	4	1	1	思政	2	0	5	5	5	5	5	5	5	5	5	5	5	5	5	5	5	5	5	5	5	5	5	5	5	5	5	125	5	#NULL!
537	2	1	1	1	4	2	2	0	2	0	3	3	3	3	3	3	3	3	3	3	3	3	3	3	3	3	3	3	3	3	3	3	3	3	3	75	3	#NULL!
538	2	2	2	1	4	1	2	0	2	0	5	5	5	5	5	5	5	5	5	5	5	5	5	5	5	5	5	5	5	5	5	5	5	5	5	125	5	#NULL!
539	2	1	3	1	4	2	2	0	2	0	3	3	2	2	2	2	3	3	3	3	3	3	3	3	3	3	3	3	3	3	3	3	3	3	3	71	3	#NULL!
540	2	1	3	1	4	2	2	0	2	0	3	3	3	3	3	3	3	3	3	3	3	3	3	3	3	3	3	3	3	3	3	3	3	3	3	75	3	#NULL!
541	2	1	1	1	4	2	2	0	2	0	3	3	3	3	3	3	3	3	3	3	3	3	3	3	3	3	3	3	3	3	3	3	3	3	3	75	3	#NULL!
542	1	1	1	1	4	2	2	(跳过)	2	(跳过)	5	5	5	5	5	5	5	5	5	5	5	5	5	5	5	5	5	5	5	5	5	5	5	5	5	125	5	#NULL!
543	1	1	2	1	4	2	2	(跳过)	2	(跳过)	3	3	3	3	3	3	4	4	4	4	4	4	4	4	4	4	4	4	4	4	4	4	4	4	4	94	4	#NULL!
